# Supplementary material for: PO2 Cycling Reduces Diaphragm Fatigue by Attenuating ROS Formation
Source: PLoS One. 2014 Oct 9;9(10):e109884. doi: 10.1371/journal.pone.0109884 (PMC4192541; doi:10.1371/journal.pone.0109884)
Supplement: Dataset S1 — ROS fluorescence ( figures 1 and 2 ). (XLSX) [file pone.0109884.s001.xlsx]

## Sheet: Sheet1
			Raw DATA								Normalized DATA
		Time (min)	6/1/2013 mouse 2 muscle 1	6/20/13 muscle 2	2012-07-14	2012-08-22	2012-08-23				6/1/2013 mouse 2 muscle 1	6/20/13 muscle 2	2012-07-14	2012-08-22	2012-08-23				Average	SD	SE
		0	23.92	22.46	23.91	19.72	20.83				1.09574	1.0731	1.2752	1.05794	1.06602				1.1136	0.0914273	0.0408875
		5	23	20.23	20.7	20.53	20.53				1.0536	0.966555	1.104	1.10139	1.05067				1.05524	0.0556696	0.0248962
		10	21.83	20.93	18.75	18.64	19.54				1	1	1	1	1				1	0	0
CTRL		15	21.95	21.2	18.54	17.15	19.38				1.0055	1.0129	0.9888	0.920064	0.991812				0.983815	0.0369763	0.0165363
		20	20.88	22.22	19.7	17.75	19.56				0.956482	1.06163	1.05067	0.952253	1.00102				1.00441	0.0510959	0.0228508
		25	20.1	23.4	20.57	18.12	19.89				0.920751	1.11801	1.09707	0.972103	1.01791				1.02517	0.0830074	0.037122
		30	19.45	25.86	24.47	20.66	21.01				0.890976	1.23555	1.30507	1.10837	1.07523				1.12304	0.159802	0.0714655
		35	24.84	28.09	26.89	24.62	26.14				1.13788	1.34209	1.43413	1.32082	1.33777				1.31454	0.108222	0.0483984
		40	28.78	30.25	27.63	30.24	30.38				1.31837	1.44529	1.4736	1.62232	1.55476				1.48287	0.115295	0.0515617
		45	37.32	41.41	36.11	38.66	40.91				1.70957	1.9785	1.92587	2.07403	2.09365				1.95633	0.154127	0.0689276
		50	37.13	41.18	35.07	37.87	40.53				1.70087	1.96751	1.8704	2.03165	2.07421				1.92893	0.148814	0.0665517
		Time (min)	6/8/12 muscle 2	10/24/12 muscle 3	10/31/12 muscle 3	11/7/12 muscle 3	11/8/12 muscle 3				6/8/12 muscle 2	10/24/12 muscle 3	10/31/12 muscle 3	11/7/12 muscle 3	11/8/12 muscle 3				Average	SD	SE
		0	30.51	18.96	17.5	16.05	20.56				1.30107	1.00371	0.888776	0.858289	1.04207				1.01878	0.175438	0.0784581
		5	25.52	17.77	18.47	18.05	19.02				1.08827	0.940709	0.93804	0.965241	0.964014				0.979255	0.0622456	0.0278371
Acute HPC (5x)		10	23.45	18.89	19.69	18.7	19.73				1	1	1	1	1				1	0	0
		15	22.69	18.2	18.47	19.66	21.09				0.967591	0.963473	0.93804	1.05134	1.06893				0.997874	0.0582838	0.0260653
		20	22.48	17.48	21.12	19.26	20.99				0.958635	0.925357	1.07263	1.02995	1.06386				1.01009	0.0652373	0.029175
		25	22.35	17.17	21.36	19.18	20.81				0.953092	0.908947	1.08481	1.02567	1.05474				1.00545	0.0727861	0.0325509
		30	23.32	17.36	20.28	20.13	19.95				0.994456	0.919005	1.02996	1.07647	1.01115				1.00621	0.0575937	0.0257567
		35	24.09	16.57	20.32	20.76	19.08				1.02729	0.877184	1.032	1.11016	0.967055				1.00274	0.086654	0.0387528
		40	24.85	17.01	20.44	20.3	18.34				1.0597	0.900476	1.03809	1.08556	0.929549				1.00268	0.0824142	0.0368568
		45	24.34	16.57	20.37	20.51	17.91				1.03795	0.877184	1.03454	1.09679	0.907755				0.990844	0.0937757	0.0419378
		50	24.03	16.95	20.77	21.23	17.52				1.02473	0.8973	1.05485	1.13529	0.887988				1.00003	0.106088	0.0474441
Acute HPC (5x) + H2O2		Time (min)	6-21-13 mouse 1 muscle 1	6-25-13 mouse 1 muscle 2	6-26-13 mouse 1 muscle 2	6-28-13 mouse 1 muscle 2	7-2-13 mouse 1 muscle 2				6-21-13 mouse 1 muscle 1	6-25-13 mouse 1 muscle 2	6-26-13 mouse 1 muscle 2	6-28-13 mouse 1 muscle 2	7-2-13 mouse 1 muscle 2				Average	SD	SE
		0	22.99	23.21	25.83	30.23	18.29				0.925896	0.973166	0.954545	1.07964	1.06647				0.999944	0.0689912	0.0308538
		5	24.18	26.16	26.9	30.07	17.35				0.973822	1.09686	0.994087	1.07393	1.01166				1.03007	0.0528709	0.0236446
		10	24.83	23.85	27.06	28	17.15				1	1	1	1	1				1	0	0
		15	25.11	24.58	27.48	29.81	17.17				1.01128	1.03061	1.01552	1.06464	1.00117				1.02464	0.0247417	0.0110648
		20	24.52	24.72	28.47	29.64	16.65				0.987515	1.03648	1.05211	1.05857	0.970845				1.0211	0.0395457	0.0176854
		25	28.21	28.77	32.45	33.3	19.06				1.13613	1.20629	1.19919	1.18929	1.11137				1.16845	0.0421713	0.0188596
		30	30.24	30.33	35.55	35.45	19.42				1.21788	1.2717	1.31375	1.26607	1.13236				1.24035	0.069278	0.0309821
		35	32.32	32.2	33.3	35.77	20.46				1.30165	1.3501	1.2306	1.2775	1.193				1.27057	0.0611437	0.0273443
		40	31.4	32.83	35.62	36.12	20.35				1.2646	1.37652	1.31633	1.29	1.18659				1.28681	0.0697626	0.0311988
		45	33.62	36.85	40.55	40.96	22.79				1.35401	1.54507	1.49852	1.46286	1.32886				1.43786	0.0931545	0.04166
		50	34.85	38.77	41.41	40.65	22.72				1.40354	1.62558	1.5303	1.45179	1.32478				1.4672	0.115799	0.051787
ctrl + ebeselen		Time (min)	6/8/12 muscle 1	6-28-13 mouse 1 muscle 3	7-2-13 mouse 1 muscle 3	7-2-13 mouse 2 muscle 2 (representative)					6/8/12 muscle 1	6-28-13 mouse 1 muscle 3	7-2-13 mouse 1 muscle 3	7-2-13 mouse 2 muscle 2 (representative)					Average	SD	SE
		0	13.91	26.71	21.65	25.03					1.12268	0.878618	1.03539	1.01955					1.01406	0.101041	0.0505204
		5	13.03	30.77	21.32	24.59					1.05165	1.01217	1.01961	1.00163					1.02127	0.0215602	0.0107801
		10	12.39	30.4	20.91	24.55					1	1	1	1					1	0	0
		15	12.08	32.66	20.89	24.05					0.97498	1.07434	0.999044	0.979633					1.007	0.0460886	0.0230443
		20	12.53	30.89	20.94	23.3					1.0113	1.01612	1.00143	0.949084					0.994484	0.0308778	0.0154389
		25	12.38	28.7	20.46	24.06					0.999193	0.944079	0.978479	0.980041					0.975448	0.0229356	0.0114678
		30	14.06	26.56	20.32	24.32					1.13479	0.873684	0.971784	0.990631					0.992721	0.107696	0.0538478
		35	12.4	28.1	21.51	23.45					1.00081	0.924342	1.02869	0.955193					0.977259	0.0465016	0.0232508
		40	13.89	28.1	21.08	23.49					1.12107	0.924342	1.00813	0.956823					1.00259	0.0861868	0.0430934
		45	13.66	29.75	20.25	24.77					1.1025	0.978618	0.968436	1.00896					1.01463	0.0610583	0.0305291
		50	13.42	30.68	20.03	24.09					1.08313	1.00921	0.957915	0.981263					1.00788	0.0543739	0.0271869

## Sheet: RU rate
			Raw DATA							Normalized DATA			RU/min for all
		Time (min)	6/1/2012 mouse 2 muscle 1	6/20/12 muscle 2	2012-07-14	2012-08-22	2012-08-23			6/1/2012 mouse 2 muscle 1	RU rate 6/1/12	6/20/12 muscle 2	RU rate 6/20/12	2012-07-14	RU rate 7/14/12	2012-08-22	RU rate 8/22/12	2012-08-23	RU rate 8/23/12			Average	SD	SE		% average	%SD	% SE
		0	23.92	22.46	23.91	19.72	20.83			1.09574	0	1.0731	0	1.2752	0	1.05794	0	1.06602	0			0	0	0
		5	23	20.23	20.7	20.53	20.53			1.0536	-0.00842877	0.966555	-0.0213091	1.104	-0.03424	1.10139	0.00869099	1.05067	-0.00307062			-0.0116715	0.0165932	0.00742072
		10	21.83	20.93	18.75	18.64	19.54			1	-0.0107192	1	0.00668896	1	-0.0208	1	-0.020279	1	-0.0101331			-0.0110485	0.0111339	0.00497924
CTRL		15	21.95	21.2	18.54	17.15	19.38			1.0055	0.0010994	1.0129	0.00258003	0.9888	-0.00224	0.920064	-0.0159871	0.991812	-0.00163767			-0.00323707	0.00739526	0.00330726
		20	20.88	22.22	19.7	17.75	19.56			0.956482	-0.00980302	1.06163	0.00974677	1.05067	0.0123733	0.952253	0.00643777	1.00102	0.00184237			0.00411945	0.0087205	0.00389993
		25	20.1	23.4	20.57	18.12	19.89			0.920751	-0.00714613	1.11801	0.0112757	1.09707	0.00928	0.972103	0.00396996	1.01791	0.00337769			0.00415144	0.00716456	0.00320409
		30	19.45	25.86	24.47	20.66	21.01			0.890976	-0.00595511	1.23555	0.0235069	1.30507	0.0416	1.10837	0.0272532	1.07523	0.0114637			0.0195737	0.0178682	0.00799092
		35	24.84	28.09	26.89	24.62	26.14			1.13788	0.0493816	1.34209	0.0213091	1.43413	0.0258133	1.32082	0.0424893	1.33777	0.0525077			0.0383002	0.0140251	0.00627223
		40	28.78	30.25	27.63	30.24	30.38			1.31837	0.0360971	1.44529	0.0206402	1.4736	0.00789333	1.62232	0.0603004	1.55476	0.0433982			0.0336659	0.0202726	0.0090662
		45	37.32	41.41	36.11	38.66	40.91			1.70957	0.078241	1.9785	0.106641	1.92587	0.0904533	2.07403	0.0903433	2.09365	0.107779			0.0946915	0.0124656	0.00557478
		50	37.13	41.18	35.07	37.87	40.53			1.70087	-0.00174072	1.96751	-0.0021978	1.8704	-0.0110933	2.03165	-0.00847639	2.07421	-0.00388946			-0.00547954	0.00411621	0.00184082
		Time (min)	6/8/12 muscle 2	10/24/12 muscle 3	10/31/12 muscle 3	11/7/12 muscle 3	11/8/12 muscle 3			6/8/12 muscle 2	RU rate 6/8/12	10/24/12 muscle 3	RU rate 10/24/12	10/31/12 muscle 3	RU rate 10/31/12	11/7/12 muscle 3	RU rate 11/7/12	11/8/12 muscle 3	RU rate 11/8/12			Average	SD	SE
		0	30.51	18.96	17.5	16.05	20.56			1.30107	0	1.00371	0	0.888776	0	0.858289	0	1.04207	0			0	0	0
		5	25.52	17.77	18.47	18.05	19.02			1.08827	-0.0425586	0.940709	-0.0125993	0.93804	0.00985272	0.965241	0.0213904	0.964014	-0.0156107			-0.00790511	0.0247782	0.0110812
Acute HPC (5x)		10	23.45	18.89	19.69	18.7	19.73			1	-0.0176546	1	0.0118581	1	0.0123921	1	0.00695187	1	0.00719716			0.00414893	0.0124491	0.00556742
		15	22.69	18.2	18.47	19.66	21.09			0.967591	-0.00648188	0.963473	-0.00730545	0.93804	-0.0123921	1.05134	0.0102674	1.06893	0.0137861			-0.000425183	0.0116568	0.00521306
		20	22.48	17.48	21.12	19.26	20.99			0.958635	-0.00179104	0.925357	-0.00762308	1.07263	0.0269172	1.02995	-0.00427807	1.06386	-0.00101368			0.00244227	0.0139227	0.0062264
		25	22.35	17.17	21.36	19.18	20.81			0.953092	-0.00110874	0.908947	-0.00328216	1.08481	0.00243779	1.02567	-0.000855615	1.05474	-0.00182463			-0.000926673	0.00210431	0.000941075
		30	23.32	17.36	20.28	20.13	19.95			0.994456	0.00827292	0.919005	0.00201165	1.02996	-0.01097	1.07647	0.0101604	1.01115	-0.00871769			0.000151454	0.00964297	0.00431247
		35	24.09	16.57	20.32	20.76	19.08			1.02729	0.00656716	0.877184	-0.00836421	1.032	0.000406298	1.11016	0.00673797	0.967055	-0.00881906			-0.000694368	0.00764882	0.00342066
		40	24.85	17.01	20.44	20.3	18.34			1.0597	0.00648188	0.900476	0.00465855	1.03809	0.00121889	1.08556	-0.00491979	0.929549	-0.00750127			-1.23469e-05	0.0060348	0.00269884
		45	24.34	16.57	20.37	20.51	17.91			1.03795	-0.00434968	0.877184	-0.00465855	1.03454	-0.000711021	1.09679	0.00224599	0.907755	-0.00435884			-0.00236642	0.00304843	0.0013633
		50	24.03	16.95	20.77	21.23	17.52			1.02473	-0.00264392	0.8973	0.00402329	1.05485	0.00406298	1.13529	0.00770053	0.887988	-0.00395337			0.0018379	0.00494275	0.00221046
Acute HPC (5x) + H2O2		Time (min)	6-21-13 mouse 1 muscle 1	6-25-13 mouse 1 muscle 2	6-26-13 mouse 1 muscle 2	6-28-13 mouse 1 muscle 2	7-2-13 mouse 1 muscle 2			6-21-13 mouse 1 muscle 1	RU rate 6-21-13	6-25-13 ms 1 mc 2	RU rate 6-25-13	6-26-13 ms 1 mc 2	RU Rate 6-26-13	6-28-13 ms 1 mc 2	RU rate 6-28-13	7-2-13 ms 1 mc 2	RU rate 7-2-13			Average	SD	SE
		0	22.99	23.21	25.83	30.23	18.29			0.925896	0	0.973166	0	0.954545	0	1.07964	0	1.06647	0			0	0	0
		5	24.18	26.16	26.9	30.07	17.35			0.973822	0.00958518	1.09686	0.0247379	0.994087	0.00790835	1.07393	-0.00114286	1.01166	-0.0109621			0.0060253	0.0132885	0.00594279
		10	24.83	23.85	27.06	28	17.15			1	0.0052356	1	-0.0193711	1	0.00118256	1	-0.0147857	1	-0.00233236			-0.0060142	0.0105742	0.00472891
		15	25.11	24.58	27.48	29.81	17.17			1.01128	0.00225534	1.03061	0.00612159	1.01552	0.00310421	1.06464	0.0129286	1.00117	0.000233236			0.00492859	0.00494833	0.00221296					HPC			time
		20	24.52	24.72	28.47	29.64	16.65			0.987515	-0.00475232	1.03648	0.001174	1.05211	0.00731707	1.05857	-0.00121429	0.970845	-0.00606414			-0.000707933	0.00532083	0.00237955		Average	SD	SE	Average	SD	SE
		25	28.21	28.77	32.45	33.3	19.06			1.13613	0.0297221	1.20629	0.0339623	1.19919	0.0294161	1.18929	0.0261429	1.11137	0.028105			0.0294697	0.00288011	0.00128802		0	0	0	0	0	0	0
		30	30.24	30.33	35.55	35.45	19.42			1.21788	0.0163512	1.2717	0.0130818	1.31375	0.022912	1.26607	0.0153571	1.13236	0.00419825			0.0143801	0.00676368	0.00302481		-0.0117	0.0166	0.0074207	-0.0079051	0.0248	0.0111	5
		35	32.32	32.2	33.3	35.77	20.46			1.30165	0.0167539	1.3501	0.0156813	1.2306	-0.0166297	1.2775	0.00228571	1.193	0.0121283			0.00604391	0.0138998	0.00621619	CTRL	-0.011	0.0111	0.0049792	0.0041489	0.0124	0.0055674	10
		40	31.4	32.83	35.62	36.12	2035			1.2646	-0.00741039	1.37652	0.00528302	1.31633	0.0171471	1.29	0.0025	1.18659	-0.0012828			0.00324738	0.00911063	0.0040744		-0.0032371	0.0073953	0.0033073	-0.00042518	0.0117	0.0052131	15
		45	33.62	36.85	40.55	40.96	22.79			1.35401	0.0178816	1.54507	0.0337107	1.49852	0.0364375	1.46286	0.0345714	1.32886	0.0284548			0.0302112	0.00750216	0.00335507		0.0041194	0.0087205	0.0038999	0.0024423	0.0139	0.0062264	20
		50	34.85	38.77	41.41	40.65	22.72			1.40354	0.00990737	1.62558	0.0161006	1.5303	0.00635625	1.45179	-0.00221429	1.32478	-0.000816327			0.00586673	0.0076037	0.00340048		0.0041514	0.0071646	0.0032041	-0.00092667	0.0021043	0.00094107	25
																										0.0196	0.0179	0.0079909	0.00015145	0.009643	0.0043125	30
																										0.0383	0.014	0.0062722	-0.00069437	0.0076488	0.0034207	35
eb + CTRL		Time (min)																								0.0337	0.0203	0.0090662	-1.2347e-05	0.0060348	0.0026988	40
			6/8/12 muscle 1	6-28-13 mouse 1 muscle 3	7-2-13 mouse 1 muscle 3	7-2-13 mouse 2 muscle 2 (representative)				6/8/12 muscle 1	RU rate 6/8/12	6-28-13 ms 1 mc 3	RU rate 6-28-13	7-2-13 ms 1 mc 3	RU rate 7-2-13	7-2-13 ms 2 mc 2	RU rate 7-2-13					Average	SD	SE
		0	13.91	26.71	21.65	25.03				1.12268	0	0.878618	0	1.03539	0	1.01955	0					0	0	0		makes RU, so not matter for *100
		5	13.03	30.77	21.32	24.59				1.05165	-0.014205	1.01217	0.0267105	1.01961	-0.00315638	1.00163	-0.00358452					0.00144115	0.0176043	0.00880217					HPC
		10	12.39	30.4	20.91	24.55				1	-0.0103309	1	-0.00243421	1	-0.00392157	1	-0.000325866					-0.00425314	0.00431205	0.00215602		Average	SD	SE	Average	SD	SE
		15	12.08	32.66	20.89	24.05				0.97498	-0.00500404	1.07434	0.0148684	0.999044	-0.000191296	0.979633	-0.00407332					0.00139994	0.00921773	0.00460886		0	0	0	0	0	0	0
		20	12.53	30.89	20.94	23.3				1.0113	0.00726392	1.01612	-0.0116447	1.00143	0.00047824	0.949084	-0.00610998					-0.00250314	0.00818255	0.00409127		-1.17	1.66	0.74207	-0.79051	2.48	1.11	5
		25	12.38	28.7	20.46	24.06				0.999193	-0.00242131	0.944079	-0.0144079	0.978479	-0.0045911	0.980041	0.00619145					-0.00380722	0.00846331	0.00423166	CTRL	-1.1	1.11	0.49792	0.41489	1.24	0.55674	10
		30	14.06	26.56	20.32	24.32				1.13479	0.0271186	0.873684	-0.0140789	0.971784	-0.00133907	0.990631	0.00211813					0.00345469	0.0172451	0.00862254		-0.32371	0.73953	0.33073	-0.042518	1.17	0.52131	15
		35	12.4	28.1	21.51	23.45				1.00081	-0.0267958	0.924342	0.0101316	1.02869	0.0113821	0.955193	-0.00708758					-0.00309242	0.017909	0.00895451		0.41194	0.87205	0.38999	0.24423	1.39	0.62264	20
		40	13.89	28.1	21.08	23.49				1.12107	0.0240517	0.924342	0	1.00813	-0.00411286	0.956823	0.000325866					0.00506616	0.0128172	0.00640859		0.41514	0.71646	0.32041	-0.092667	0.21043	0.094107	25
		45	13.66	29.75	20.25	24.77				1.1025	-0.00371267	0.978618	0.0108553	0.968436	-0.00793879	1.00896	0.0104277					0.00240788	0.0096642	0.0048321		1.96	1.79	0.79909	0.015145	0.9643	0.43125	30
		50	13.42	30.68	20.03	24.09				1.08313	-0.00387409	1.00921	0.00611842	0.957915	-0.00210426	0.981263	-0.00553971					-0.00134991	0.00517272	0.00258636		3.83	1.4	0.62722	-0.069437	0.76488	0.34207	35
																										3.37	2.03	0.90662	-0.0012347	0.60348	0.26988	40
																										0	0	0			0	0	0	0
																										0.0060253	0.0132885	0.00594279			0.00144115	0.0176043	0.00880217	5
																										-0.0060142	0.0105742	0.00472891			-0.00425314	0.00431205	0.00215602	10
																									HPC + H2O2	0.00492859	0.00494833	0.00221296		CTRL + Eb	0.00139994	0.00921773	0.00460886	15
																										-0.000707933	0.00532083	0.00237955			-0.00250314	0.00818255	0.00409127	20
																										0.0294697	0.00288011	0.00128802			-0.00380722	0.00846331	0.00423166	25
																										0.0143801	0.00676368	0.00302481			0.00345469	0.0172451	0.00862254	30
																										0.00604391	0.0138998	0.00621619			-0.00309242	0.017909	0.00895451	35
																										0.00324738	0.00911063	0.0040744			0.00506616	0.0128172	0.00640859	40
																										0	0	0			0	0	0	0
																									HPC + H2O2	0.60253	1.32885	0.594279		CTRL + Eb	0.144115	1.76043	0.880217	5
																									RU so *100	-0.60142	1.05742	0.472891			-0.425314	0.431205	0.215602	10
																										0.492859	0.494833	0.221296			0.139994	0.921773	0.460886	15
																										-0.0707933	0.532083	0.237955			-0.250314	0.818255	0.409127	20
																										2.94697	0.288011	0.128802			-0.380722	0.846331	0.423166	25
																										1.43801	0.676368	0.302481			0.345469	1.72451	0.862254	30
																										0.604391	1.38998	0.621619			-0.309242	1.7909	0.895451	35
																										0.324738	0.911063	0.40744			0.506616	1.28172	0.640859	40
