# Supplementary material for: PO2 Cycling Reduces Diaphragm Fatigue by Attenuating ROS Formation
Source: PLoS One. 2014 Oct 9;9(10):e109884. doi: 10.1371/journal.pone.0109884 (PMC4192541; doi:10.1371/journal.pone.0109884)
Supplement: Dataset S2 — Muscle tension and tension decline rate ( figure 3 ). (XLSX) [file pone.0109884.s002.xlsx]

## Sheet: Force 0-5 min in Hypo
			during hypoxia									% of initial
			Time (min)	6-14-12 mouse 1 muscle 2	6-15-12 mouse 1 muscle 2	1-8-13 mouse 1 muscle 1	1-8-13 mouse 1 muscle 2	1-8-13 mouse 2 muscle 2				6-14-12 mouse 1 muscle 2	6-15-12 mouse 1 muscle 2	1-8-13 mouse 1 muscle 1	1-8-13 mouse 1 muscle 2	1-8-13 mouse 2 muscle 2		AVG	SD	SE
		Ctrl	0	0.9741	1.2141	1.5128	1.425	1.2067				100	100	100	100	100		100	0	0
			1	0.612	0.7338	0.9927	0.9708	0.8159				62.8272	60.4398	65.62	68.1263	67.6142		64.9255	3.25885	1.4574
			2	0.3308	0.4005	0.5906	0.7614	0.5434				33.9596	32.9874	39.0402	53.4316	45.0319		40.8901	8.49044	3.79704
			3	0.2028	0.2058	0.2963	0.5081	0.3417				20.8192	16.9508	19.5862	35.6561	28.3169		24.2659	7.63933	3.41641
			4	0.1466	0.1009	0.1806	0.3281	0.238				15.0498	8.31068	11.9381	23.0246	19.7232		15.6093	5.89429	2.63601
			5	0.1119	0.0488	0.1016	0.2192	0.1803				11.4875	4.01944	6.71602	15.3825	14.9416		10.5094	5.02138	2.24563
			Time (min)	6-15-12 mouse 1 muscle 1	7-14-13 mouse 1 muscle 1	9-12-12 mouse 1 muscle 1	11-7-12 mouse 1 muscle 1	11-8-12 mouse 1 muscle 2				6-15-12 mouse 1 muscle 1	7-14-13 mouse 1 muscle 1	9-12-12 mouse 1 muscle 1	11-7-12 mouse 1 muscle 1	11-8-12 mouse 1 muscle 2		AVG	SD	SE
		HPC	0	0.9444	1.9566	1.4834	1.4808	1.0519				100	100	100	100	100		100	0	0
			1	0.5748	1.5972	1.123	1.1306	0.7916				60.864	81.6314	75.7045	76.3506	75.2543		73.961	7.75867	3.46978
			2	0.4928	1.4073	0.9631	1.0213	0.7053				52.1813	71.9258	64.9252	68.9695	67.0501		65.0104	7.61989	3.40772
			3	0.3798	1.2392	0.7658	0.8856	0.6428				40.216	63.3344	51.6246	59.8055	61.1085		55.2178	9.48143	4.24022
			4	0.285	1.1391	0.5719	0.7331	0.5627				30.1779	58.2183	38.5533	49.507	53.4937		45.9901	11.4404	5.11632
			5	0.2259	1.0595	0.4658	0.6252	0.5164				23.9199	54.1501	31.4008	42.2204	49.0921		40.1567	12.452	5.56872
			Time (min)	6-21-13 mouse 1 muscle 1	6-25-13 mouse 1 muscle 3	6-26-13 mouse 1 muscle 3	6-28-13 mouse 1 muscle 1	7-5-13 mouse 1 muscle 2				6-15-12 mouse 1 muscle 1	6-25-13 mouse 1 muscle 3	6-26-13 mouse 1 muscle 3	6-28-13 mouse 1 muscle 1	7-5-13 mouse 1 muscle 2		AVG	SD	SE
		HPC + H2O2 (50 uM)	0	0.9409	0.8953	0.8912	1.1808	1.4733				100	100	100	100	100		100	0	0
			1	0.6142	0.6669	0.577	0.8209	1.0678				65.2779	74.489	64.7442	69.5207	72.4768		69.3017	4.30113	1.92352
			2	0.3356	0.4952	0.4155	0.5475	0.7766				35.668	55.3111	46.6225	46.3669	52.7116		47.336	7.58436	3.39183
			3	0.1459	0.3059	0.2498	0.3311	0.4331				15.5064	34.1673	28.0296	28.0403	29.3966		27.0281	6.91655	3.09318
			4	0.0719	0.1811	0.1447	0.1856	0.242				7.64162	20.2279	16.2365	15.7182	16.4257		15.25	4.61631	2.06448
			5	0.0466	0.118	0.0902	0.1147	0.1583				4.9527	13.1799	10.1212	9.71375	10.7446		9.74243	2.9961	1.3399
				6-14-12 mouse 1 muscle 2	6-15-12 mouse 1 muscle 2	1-8-13 mouse 1 muscle 1	1-8-13 mouse 1 muscle 2	1-8-13 mouse 2 muscle 2
				the dry wt (mg)	the dry wt (mg)	the dry wt (mg)	the dry wt (mg)	the dry wt (mg)
				5.2	4.6	2.5	4.9	4
				mN/mg
		ctrl	Time (min)	6-14-12 mouse 1 muscle 2	6-15-12 mouse 1 muscle 2	1-8-13 mouse 1 muscle 1	1-8-13 mouse 1 muscle 2	1-8-13 mouse 2 muscle 2					AVG	SD	SE
			0	18.358	25.8656	59.3018	28.5	29.5642					32.3179	15.7067	7.02424
			1	11.5338	15.6331	38.9138	19.416	19.9895					21.0973	10.5214	4.70531
			2	6.23431	8.53239	23.1515	15.228	13.3133					13.2919	6.58452	2.94469
			3	3.822	4.38443	11.615	10.162	8.37165					7.67101	3.4593	1.54705
			4	2.76285	2.14961	7.07952	6.562	5.831					4.87699	2.26433	1.01264
			5	2.10888	1.03965	3.98272	4.384	4.41735					3.18652	1.52915	0.683856
				6-15-12 mouse 1 muscle 1	7-14-13 mouse 1 muscle 1	9-12-12 mouse 1 muscle 1	11-7-12 mouse 1 muscle 1	11-8-12 mouse 1 muscle 2
				the dry wt (mg)	the dry wt (mg)	the dry wt (mg)	the dry wt (mg)	the dry wt (mg)
				3.6	3.4	2.4	2.1	2.5
				mN/mg
		HPC	Time (min)	6-15-12 mouse 1 muscle 1	7-14-13 mouse 1 muscle 1	9-12-12 mouse 1 muscle 1	11-7-12 mouse 1 muscle 1	11-8-12 mouse 1 muscle 2					AVG	SD	SE
			0	25.7087	56.3961	60.5722	69.104	41.2345					50.6031	17.1954	7.69002
			1	15.6473	46.0369	45.8558	52.7613	31.0307					38.2664	14.9337	6.67855
			2	13.4151	40.5634	39.3266	47.6607	27.6478					33.7227	13.4329	6.00736
			3	10.339	35.7181	31.2702	41.328	25.1978					28.7706	11.8816	5.31363
			4	7.75833	32.8329	23.3526	34.2113	22.0578					24.0426	10.6097	4.74481
			5	6.1495	30.5385	19.0202	29.176	20.2429					21.0254	9.78337	4.37526
				6-21-13 mouse 1 muscle 1	6-25-13 mouse 1 muscle 3	6-26-13 mouse 1 muscle 3	6-28-13 mouse 1 muscle 1	7-5-13 mouse 1 muscle 2
				the dry wt (mg)	the dry wt (mg)	the dry wt (mg)	the dry wt (mg)	the dry wt (mg)
		HPC + H2O2 (50 uM)		2.8	2.7	2.9	2.2	3.4
				mN/mg
			Time (min)	6-21-13 mouse 1 muscle 1	6-25-13 mouse 1 muscle 3	6-26-13 mouse 1 muscle 3	6-28-13 mouse 1 muscle 1	7-5-13 mouse 1 muscle 2					AVG	SD	SE
			0	32.9315	32.4961	30.1164	52.5993	42.4657					38.1218	9.36938	4.19011
			1	21.497	24.206	19.4986	36.5674	30.7778					26.5093	7.0527	3.15406
			2	11.746	17.9739	14.041	24.3886	22.3844					18.1068	5.35646	2.39548
			3	5.1065	11.103	8.44152	14.749	12.4835					10.3767	3.72837	1.66738
			4	2.5165	6.57326	4.88986	8.26764	6.97529					5.84451	2.21745	0.991673
			5	1.631	4.28296	3.04814	5.10936	4.56276					3.72685	1.39397	0.623402
		Control		6-14-12 mouse 1 muscle 2	6-15-12 mouse 1 muscle 2	1-8-13 mouse 1 muscle 1	1-8-13 mouse 1 muscle 2	1-8-13 mouse 2 muscle 2
		baseline (maximal force before HPC)		1.257	1.4591	1.5564	1.4923	1.2711
		PO2 cycling		6-15-12 mouse 1 muscle 1	7-14-13 mouse 1 muscle 1	9-12-12 mouse 1 muscle 1	11-7-12 mouse 1 muscle 1	11-8-12 mouse 1 muscle 2
		baseline (maximal force before HPC)		0.7639	1.5825	1.4584	1.532	1.0575
		PO2 cycling + H2O2		6-21-13 mouse 1 muscle 1	6-25-13 mouse 1 muscle 3	6-26-13 mouse 1 muscle 3	6-28-13 mouse 1 muscle 1	7-5-13 mouse 1 muscle 2
		baseline (maximal force before HPC)		1.0681	1.13	1.0408	1.1587	1.4895
				6-14-12 mouse 1 muscle 2	6-15-12 mouse 1 muscle 2	1-8-13 mouse 1 muscle 1	1-8-13 mouse 1 muscle 2	1-8-13 mouse 2 muscle 2
				the dry wt (mg)	the dry wt (mg)	the dry wt (mg)	the dry wt (mg)	the dry wt (mg)
				5.2	4.6	2.5	4.9	4
		Control		6-14-12 mouse 1 muscle 2	6-15-12 mouse 1 muscle 2	1-8-13 mouse 1 muscle 1	1-8-13 mouse 1 muscle 2	1-8-13 mouse 2 muscle 2
													AVG	SD	SE
		baseline (maximal force before HPC)		23.6896	31.0852	61.0109	29.846	31.1419					35.3547	14.6683	6.55986
				6-15-12 mouse 1 muscle 1	7-14-13 mouse 1 muscle 1	9-12-12 mouse 1 muscle 1	11-7-12 mouse 1 muscle 1	11-8-12 mouse 1 muscle 2
				the dry wt (mg)	the dry wt (mg)	the dry wt (mg)	the dry wt (mg)	the dry wt (mg)
				3.6	3.4	2.4	2.1	2.5
		PO2 cycling		6-15-12 mouse 1 muscle 1	7-14-13 mouse 1 muscle 1	9-12-12 mouse 1 muscle 1	11-7-12 mouse 1 muscle 1	11-8-12 mouse 1 muscle 2
													AVG	SD	SE
		baseline (maximal force before HPC)		20.7951	45.6132	59.5513	71.4933	41.454					47.7814	19.195	8.58425
				6-21-13 mouse 1 muscle 1	6-25-13 mouse 1 muscle 3	6-26-13 mouse 1 muscle 3	6-28-13 mouse 1 muscle 1	7-5-13 mouse 1 muscle 2
				the dry wt (mg)	the dry wt (mg)	the dry wt (mg)	the dry wt (mg)	the dry wt (mg)
				2.8	2.7	2.9	2.2	3.4
		PO2 cycling + H2O2		6-21-13 mouse 1 muscle 1	6-25-13 mouse 1 muscle 3	6-26-13 mouse 1 muscle 3	6-28-13 mouse 1 muscle 1	7-5-13 mouse 1 muscle 2
													AVG	SD	SE
		baseline (maximal force before HPC)		37.3835	41.0148	35.1719	51.6148	42.9326					41.6235	6.35437	2.84176

## Sheet: dec. Rate (min)
				during hypoxia							decline rate (x10^3)
				Time (min)	6-14-12 mouse 1 muscle 2	6-15-12 mouse 1 muscle 2	1-8-13 mouse 1 muscle 1	1-8-13 mouse 1 muscle 2	1-8-13 mouse 2 muscle 2		6-14-12 mouse 1 muscle 2	6-15-12 mouse 2 muscle 1	1-8-13 mouse 1 muscle 1	1-8-13 mouse 1 muscle 2	1-8-13 mouse 2 muscle 2		AVG	SD	SE
			Ctrl	0	0.9741	1.2141	1.5128	1.425	1.2067		0	0	0	0	0		0	0	0
				1	0.612	0.7338	0.9927	0.9708	0.8159		-6.035	-8.005	-8.66833	-7.57	-6.51333		-7.35833	1.07753	0.481888
				2	0.3308	0.4005	0.5906	0.7614	0.5434		-4.68667	-5.555	-6.70167	-3.49	-4.54167		-4.995	1.20332	0.538141
				3	0.2028	0.2058	0.2963	0.5081	0.3417		-2.13333	-3.245	-4.905	-4.22167	-3.36167		-3.57333	1.05118	0.4701
				4	0.1466	0.1009	0.1806	0.3281	0.238		-0.936667	-1.74833	-1.92833	-3	-1.72833		-1.86833	0.739302	0.330626
				5	0.1119	0.0488	0.1016	0.2192	0.1803		-0.578333	-0.868333	-1.31667	-1.815	-0.961667		-1.108	0.475077	0.212461
				Time (min)	6-15-12 mouse 1 muscle 1	7-14-13 mouse 1 muscle 1	9-12-12 mouse 1 muscle 1	11-7-12 mouse 1 muscle 1	11-8-12 mouse 1 muscle 2		6-15-12 mouse 1 muscle 1	7-14-13 mouse 1 muscle 1	9-12-12 mouse 1 muscle 1	11-7-12 mouse 1 muscle 1	11-8-12 mouse 1 muscle 2		AVG	SD	SE
			HPC	0	0.9444	1.9566	1.4834	1.4808	1.0519		0	0	0	0	0		0	0	0
				1	0.5748	1.5972	1.123	1.1306	0.7916		-6.16	-5.99	-6.00667	-5.83667	-4.33833		-5.66633	0.751148	0.335923
				2	0.4928	1.4073	0.9631	1.0213	0.7053		-1.36667	-3.165	-2.665	-1.82167	-1.43833		-2.09133	0.791537	0.353986
				3	0.3798	1.2392	0.7658	0.8856	0.6428		-1.88333	-2.80167	-3.28833	-2.26167	-1.04167		-2.25533	0.862696	0.38581
				4	0.285	1.1391	0.5719	0.7331	0.5627		-1.58	-1.66833	-3.23167	-2.54167	-1.335		-2.07133	0.792715	0.354513
				5	0.2259	1.0595	0.4658	0.6252	0.5164		-0.985	-1.32667	-1.76833	-1.79833	-0.771667		-1.33	0.458869	0.205213
				Time (min)	6-21-13 mouse 1 muscle 1	6-25-13 mouse 1 muscle 3	6-26-13 mouse 1 muscle 3	6-28-13 mouse 1 muscle 1	7-5-13 mouse 1 muscle 2		6-21-13 mouse 1 muscle 1	6-25-13 mouse 1 muscle 3	6-26-13 mouse 1 muscle 3	6-28-13 mouse 1 muscle 1	7-5-13 mouse 1 muscle 2		AVG	SD	SE
			HPC + H2O2 (50 uM)	0	0.9409	0.8953	0.8912	1.1808	1.4733		0	0	0	0	0		0	0	0
				1	0.6142	0.6669	0.577	0.8209	1.0678		-5.445	-3.80667	-5.23667	-5.99833	-6.75833		-5.449	1.0907	0.487775
				2	0.3356	0.4952	0.4155	0.5475	0.7766		-4.64333	-2.86167	-2.69167	-4.55667	-4.85333		-3.92133	1.0522	0.47056
				3	0.1459	0.3059	0.2498	0.3311	0.4331		-3.16167	-3.155	-2.76167	-3.60667	-5.725		-3.682	1.18057	0.527968
				4	0.0719	0.1811	0.1447	0.1856	0.242		-1.23333	-2.08	-1.75167	-2.425	-3.185		-2.135	0.733071	0.327839
				5	0.0466	0.118	0.0902	0.1147	0.1583		-0.421667	-1.05167	-0.908333	-1.18167	-1.395		-0.991667	0.365453	0.163435
