# Supplementary material for: PO2 Cycling Reduces Diaphragm Fatigue by Attenuating ROS Formation
Source: PLoS One. 2014 Oct 9;9(10):e109884. doi: 10.1371/journal.pone.0109884 (PMC4192541; doi:10.1371/journal.pone.0109884)
Supplement: Dataset S3 — Time to reach 50% (T50) of the initial tension ( figure 4 ). (XLSX) [file pone.0109884.s003.xlsx]

## Sheet: Sheet1
Control	Values in s	Unit : second; T 50 measures
	6-14-12 mouse 1 muscle 2	6-15-12 mouse 1 muscle 2	1-8-13 mouse 1 muscle 1	1-8-13 mouse 1 muscle 2	1-8-13 mouse 2 muscle 2					AVG	SD	SE
T50(s) hypoxia	82.5	78.37	94.96	134.18	107.36					99.474	22.4754	10.0513
HPC	this data is underestimated. Use 5 min for T50
	6-15-12 mouse 1 muscle 1	7-14-12 mouse 1 muscle 1	9-12-12 mouse 1 muscle 1	11-7-12 mouse 1 muscle 1	11-8-12 mouse 1 muscle 2					AVG	SD	SE
T50 hypoxia	107.01	302.7	187.39	232.66	251.44					216.24	73.7352	32.9754
HPC + 50 uM H2O2
	6-21-13 mouse 1 muscle 1	6-25-13 mouse 1 muscle 3	6-26-13 mouse 1 muscle 3	6-28-13 mouse 1 muscle 1	7/5/2013 mouse 1 muscle 2					AVG	SD	SE
T50 hypoxia	91.85	134.74	116.37	116.22	126.54					117.144	16.1179	7.20813

## Sheet: Sheet2
0.00015625	-52.51	0.0565			Column A	max-min value
0.0003125	-52.31	0.0113			Coumn B	time (s)
0.000625	-52.11	0.0452			Column C	% of maximal contraction
0.00015625	-51.91	0.0678
0.00015625	-51.71	0.0113
0.00015625	-51.51	0.0113
0.00015625	-51.31	0.0226
0.00015625	-51.11	0.0113
0	-50.91	0.0113
0.00015625	-50.71	0.0226
0	-50.51	0.192
0	-50.31	0.0565
0.00078125	-50.11	0.0678
0.0010938	-49.91	0.0226
0.00015625	-49.71	0.0565
0	-49.51	0.0113
0.00015625	-49.31	0.0113
0.00015625	-49.11	0.0113
0.00015625	-48.91	0.0678
0.00078125	-48.71	0.2372
0.0010938	-48.51	0.0113
0.00078125	-48.31	0.0678
0.00078125	-48.11	0.0452
0.00015625	-47.91	0.0339
0.0003125	-47.71	0.1355
0.0010938	-47.51	0.0678
0	-47.31	0.0113
0.00015625	-47.11	0
0.00078125	-46.91	0.0113
0.00015625	-46.71	0.1242
0.00015625	-46.51	0
0.0009375	-46.31	0
0	-46.11	0.0113
0	-45.91	0.0113
0.0009375	-45.71	0.0113
0.00015625	-45.51	0.0452
0.00015625	-45.31	0.0452
0.00015625	-45.11	0.0565
0.0009375	-44.91	0
0.00015625	-44.71	0.0452
0.000625	-44.51	0.0113
0.0010938	-44.31	0.0904
0.00015625	-44.11	0.0452
0.00015625	-43.91	0.0565
0.00078125	-43.71	0.0113
0.00015625	-43.51	0.0339
0.00015625	-43.31	0
0.0010938	-43.11	0
0.00015625	-42.91	0
0	-42.71	0.3049
0	-42.51	0.1581
0	-42.31	0
0.00015625	-42.11	0
0.00015625	-41.91	0.0113
0.00078125	-41.71	0.0113
0.00015625	-41.51	0.0113
0	-41.31	0
0	-41.11	0
0.000625	-40.91	0.1129
0	-40.71	0.0339
0	-40.51	0
0.000625	-40.31	0
0	-40.11	0
0	-39.91	0
0.00015625	-39.71	0.0452
0.00046875	-39.51	0.0565
0.00125	-39.31	0.0565
0.00125	-39.11	0.0678
0.00015625	-38.91	0.0113
0.00015625	-38.71	0.0113
0.0010938	-38.51	0.0113
0.00015625	-38.31	0.2259
0.00015625	-38.11	0.2033
0.00015625	-37.91	0.0113
0.00078125	-37.71	0.0113
0.00015625	-37.51	0
0	-37.31	0.0226
0.00078125	-37.11	0.0113
0.00015625	-36.91	0.2598
0.00015625	-36.71	0
0.00125	-36.51	0.0113
0.00015625	-36.31	0
0.00015625	-36.11	0.0791
0.00015625	-35.91	0
0.00015625	-35.71	0
0.00015625	-35.51	0.0113
0.00015625	-35.31	0
0	-35.11	0.2711
0.00015625	-34.91	0.1016
0.00125	-34.71	0.1694
0.00125	-34.51	0.1016
0	-34.31	0.0791
0.00125	-34.11	0.0904
0.0010938	-33.91	0.0113
0.00125	-33.71	0
0.00125	-33.51	0
0.00078125	-33.31	0.0339
0.00125	-33.11	0.0791
0.00015625	-32.91	0.0226
0.00125	-32.71	0.0113
0.0014063	-32.51	0.0113
0.00015625	-32.31	0
0.00015625	-32.11	0
0.00015625	-31.91	0.2485
0.0009375	-31.71	0
0.00015625	-31.51	0
0.00078125	-31.31	0.0904
0.000625	-31.11	0
0.00015625	-30.91	0.0678
0	-30.71	0
0.0010938	-30.51	0
0	-30.31	0.0113
0	-30.11	0.0113
0	-29.91	0.0113
0	-29.71	0.0113
0.00015625	-29.51	0
0	-29.31	0.0113
0	-29.11	0.0113
0	-28.91	0
0	-28.71	0
0	-28.51	0
0	-28.31	0.2485
0	-28.11	0.0904
0.00015625	-27.91	0.0113
0.00125	-27.71	0
0	-27.51	0
0	-27.31	0.1694
0	-27.11	0.0678
0.00015625	-26.91	0.0791
0.00015625	-26.71	0
0.00015625	-26.51	0
0.00015625	-26.31	0.0791
0.0010938	-26.11	0.0339
0.0010938	-25.91	0.2259
0	-25.71	0.1016
0	-25.51	0.0904
0	-25.31	0.0904
0.0009375	-25.11	0
0.00125	-24.91	0
0.00078125	-24.71	0
0.00015625	-24.51	0.0904
0	-24.31	0.0113
0.0025	-24.11	0.0339
0.0009375	-23.91	0.0113
0.0010938	-23.71	0.0113
0.00015625	-23.51	0
0	-23.31	0.0113
0	-23.11	0
0.00046875	-22.91	0
0.00125	-22.71	0.0113
0.00015625	-22.51	0.0113
0.0009375	-22.31	0
0.00015625	-22.11	0.0113
0	-21.91	0
0.00015625	-21.71	0.0113
0.000625	-21.51	0.0113
0.00015625	-21.31	0.0113
0.00015625	-21.11	0.0113
0.0010938	-20.91	0.0113
0.0010938	-20.71	0.0678
0.0009375	-20.51	0.0678
0.00375	-20.31	0.0678
0	-20.11	0.0565
0.00015625	-19.91	0.0113
0.00015625	-19.71	0.0678
0	-19.51	0.0339
0.00125	-19.31	0.1242
0.00125	-19.11	0.0113
0.0010938	-18.91	0.0113
0.00078125	-18.71	0.0339
0.00015625	-18.51	0.0452
0.0009375	-18.31	0.1694
0.00125	-18.11	0.0113
0.0003125	-17.91	0.0113
0.00015625	-17.71	0.0113
0.00015625	-17.51	0.0113
0	-17.31	0.0113
0	-17.11	0.0113
0.0014063	-16.91	0.1016
0.0003125	-16.71	0.0113
0	-16.51	0.0113
0.00125	-16.31	0.2598
0.00125	-16.11	0.0791
0	-15.91	0.0791
0	-15.71	0.0791
0	-15.51	0.0113
0	-15.31	0
0.00015625	-15.11	0.1242
0	-14.91	0.0791
0	-14.71	0.0904
0	-14.51	0.0339
0	-14.31	0.0113
0	-14.11	0.2711
0	-13.91	0.0904
0	-13.71	0.0113
0.0003125	-13.51	0.0565
0.00015625	-13.31	0
0.00078125	-13.11	0
0.0009375	-12.91	0
0	-12.71	0.0791
0.0003125	-12.51	0.0904
0.00078125	-12.31	0.1016
0.0009375	-12.11	0.1129
0.00015625	-11.91	0.1694
0.00015625	-11.71	0.0904
0.00015625	-11.51	0.0113
0.00015625	-11.31	0.0791
0.00015625	-11.11	0.0113
0.0009375	-10.91	0.0113
0.00015625	-10.71	0.0678
0.00125	-10.51	0.0113
0.004375	-10.31	0.0113
0.0026563	-10.11	0.0904
0	-9.91	0.0678
0	-9.71	0.0565
0	-9.51	0.0113
0	-9.31	0.0113
0	-9.11	0.1694
0.00046875	-8.91	0
0.0034375	-8.71	0
0.00125	-8.51	0
0.0003125	-8.31	0.0113
0.0023438	-8.11	0.0565
0.000625	-7.91	0.1016
0	-7.71	0.1016
0	-7.51	0.0113
0.00125	-7.31	0.1016
0.00125	-7.11	0.1016
0.00046875	-6.91	0.0226
0.0010938	-6.71	0.0791
0.00015625	-6.51	0.0113
0.00015625	-6.31	0.0791
0	-6.11	0.1355
0	-5.91	0.0113
0.0010938	-5.71	0.0113
0.0009375	-5.51	0.0113
0	-5.31	0
0	-5.11	0.0226
0	-4.91	0.0452
0.00125	-4.71	0.0791
0.0010938	-4.51	0.0904
0.00078125	-4.31	0.0791
0.000625	-4.11	0.0904
0	-3.91	0.1016
0	-3.71	0.2485
0	-3.51	0.1016
0	-3.31	0.0904
0	-3.11	0.0113
0.00015625	-2.91	0.0113
0	-2.71	0.0113
0	-2.51	0.0113
0.0021875	-2.31	0.2146
0.0021875	-2.11	0.0904
0.00015625	-1.91	0.0113
0.00015625	-1.71	0.0339
0.0010938	-1.51	0.0226
0.00125	-1.31	0
0.000625	-1.11	0.0339
0.0010938	-0.91	0
0.00125	-0.71	0.0113
0.00125	-0.51	0.2598
0.0021875	-0.31	0.0904
0.00125	-0.11	0.0565
0.0009375	0.09	100
0.0010938	0.29	99.9774
0	0.49	1.841
0.00125	0.69	0.1242
0.00125	0.89	0.1016
0.00125	1.09	0.0904
0.00125	1.29	0.0565
0.0009375	1.49	0.0565
0.00125	1.69	0.0339
0.00125	1.89	0.0113
0.0009375	2.09	68.6695
0.0010938	2.29	22.5661
0.0014063	2.49	90.3433
0.0010938	2.69	0.1016
0.0010938	2.89	0.0904
0	3.09	0.0791
0	3.29	0.0904
0.00015625	3.49	0.0113
0.00015625	3.69	0.0113
0.00015625	3.89	0.0113
0.00015625	4.09	0.8697
0	4.29	89.2478
0.00125	4.49	93.1669
0	4.69	0.4857
0.00046875	4.89	0.0904
0	5.09	0.0226
0.00015625	5.29	0.0113
0	5.49	0.1355
0.00125	5.69	0.0678
0.00015625	5.89	0.0113
0.00125	6.09	0.0791
0.00125	6.29	87.8021
0.00015625	6.49	76.1577
0.0014063	6.69	9.8825
0.00125	6.89	0.0113
0.00015625	7.09	0
0.00125	7.29	0.1581
0.0014063	7.49	0.0113
0.00015625	7.69	0.0113
0.00015625	7.89	0.0113
0.00078125	8.09	0
0.00125	8.29	63.0901
0.0010938	8.49	21.1091
0.0010938	8.69	88.1635
0.00125	8.89	0.1581
0.00125	9.09	0.0791
0.00125	9.29	0.0452
0.00125	9.49	0.0904
0.00125	9.69	0.0339
0.00015625	9.89	0.0113
0.00125	10.09	0.0791
0.0009375	10.29	0.5873
0.00015625	10.49	86.2887
0.00125	10.69	89.5302
0.0014063	10.89	0.5647
0.0010938	11.09	0.0904
0.00078125	11.29	0
0.0014063	11.49	0
0.00125	11.69	0
0.00125	11.89	0.0113
0.00125	12.09	0
0	12.29	0.0791
0.000625	12.49	85.9611
0.00125	12.69	74.407
0.00015625	12.89	8.8548
0	13.09	0.1129
0	13.29	0.0113
0.00015625	13.49	0.0904
0	13.69	0.0904
0	13.89	0.0904
0	14.09	0.0904
0.00015625	14.29	0.0113
0.00015625	14.49	65.2925
0.00015625	14.69	17.0657
0.00015625	14.89	84.7978
0	15.09	0.1694
0.00015625	15.29	0.0904
0	15.49	0.1129
0.00015625	15.69	0.0226
0.00015625	15.89	0.1468
0.0003125	16.09	0.1016
0.000625	16.29	0.0904
0.000625	16.49	1.2537
0.00078125	16.69	81.2401
0.00078125	16.89	86.8082
0.00046875	17.09	0.497
0.000625	17.29	0.0113
0.00015625	17.49	0.0904
0.00015625	17.69	0.1468
0.00015625	17.89	0.0791
0.00015625	18.09	0.0904
0.0009375	18.29	0
0.00015625	18.49	0.0565
0.00015625	18.69	83.3635
0.00015625	18.89	74.6216
0.0009375	19.09	6.7427
0.0010938	19.29	0.0226
0.0009375	19.49	0.0904
0.00015625	19.69	0.0904
0.0010938	19.89	0.1694
0	20.09	0.0113
0	20.29	0.0113
0.00078125	20.49	0.0904
0	20.69	67.7208
0	20.89	12.8755
0	21.09	79.3314
0.0029688	21.29	0.1694
0.00078125	21.49	0.1016
0.00078125	21.69	0.0339
0.0017188	21.89	0.0791
0	22.09	0.0113
0	22.29	0.0113
0	22.49	0.0113
0	22.69	3.3996
0.000625	22.89	72.9501
0.00078125	23.09	83.6797
0.0003125	23.29	0.4179
0	23.49	0
0.000625	23.69	0
0	23.89	0.0339
0.0017188	24.09	0.0113
0.0017188	24.29	0
0.00015625	24.49	0
0.0015625	24.69	0
0.00015625	24.89	80.5399
0	25.09	75.1299
0.00015625	25.29	4.7097
0.00015625	25.49	0.0113
0.00015625	25.69	0
0	25.89	0
0.0010938	26.09	0.0113
0	26.29	0
0	26.49	0.0113
0	26.69	0.0904
0.0003125	26.89	69.0309
0.0010938	27.09	9.8825
0	27.29	72.0126
0	27.49	0.0113
0	27.69	0.0904
0.0009375	27.89	0.0113
0.0010938	28.09	0.0113
0.00078125	28.29	0.0113
0.00125	28.49	0.0565
0.0020313	28.69	0.2259
0.00125	28.89	8.2336
0.0003125	29.09	61.859
0	29.29	80.7996
0.0015625	29.49	0.3388
0.00125	29.69	0.0904
0.00015625	29.89	0.0791
0.0003125	30.09	0.2259
0.001875	30.29	0.0791
0.00015625	30.49	0.0113
0.0020313	30.69	0.0113
0.00125	30.89	0.0113
0.0009375	31.09	77.8066
0	31.29	74.9944
0.00015625	31.49	3.1511
0	31.69	0.0113
0	31.89	0.0678
0.0010938	32.09	0.0904
0.0003125	32.29	0
0	32.49	0.0904
0.0010938	32.69	0.0791
0.00078125	32.89	0.0113
0.0015625	33.09	69.1326
0.00015625	33.29	7.9625
0.0009375	33.49	62.0623
0.00015625	33.69	0.1242
0.00125	33.89	0.0791
0.0010938	34.09	0.0113
0.000625	34.29	0.0113
0.0014063	34.49	0.0113
0.00125	34.69	0.0113
0.0010938	34.89	0.2372
0	35.09	16.6027
0	35.29	49.1416
0.00015625	35.49	78.1794
0.00015625	35.69	0.3275
0.00015625	35.89	0.0113
0.00015625	36.09	0
0	36.29	0
0	36.49	0.2372
0	36.69	0.0904
0.00015625	36.89	0
0.00015625	37.09	0.0904
0.00015625	37.29	75.3558
0.00015625	37.49	74.1247
0.00046875	37.69	2.1346
0.0015625	37.89	0.1807
0.00015625	38.09	0
0.00015625	38.29	0.0452
0.00015625	38.49	0.1016
0.00015625	38.69	0.1468
0.0020313	38.89	0.0113
0.00015625	39.09	0.0904
0.00015625	39.29	68.6695
0	39.49	14.5358
0	39.69	50.0452
0	39.89	0.0904
0	40.09	0.0339
0	40.29	0
0.00015625	40.49	0.0113
0.00015625	40.69	0.0113
0.00015625	40.89	0
0.00015625	41.09	0.0113
0.0035938	41.29	27.016
0.00046875	41.49	36.9438
0	41.69	75.6607
0	41.89	0.1807
0	42.09	0.0904
0	42.29	0.0339
0	42.49	0.0113
0	42.69	0
0	42.89	0.0113
0.00015625	43.09	0.0113
0.00015625	43.29	0
0.000625	43.49	73.063
0.000625	43.69	72.8597
0.00015625	43.89	1.536
0.00078125	44.09	0.1694
0.00015625	44.29	0.0791
0	44.49	0.0113
0.0003125	44.69	0
0.00015625	44.89	0.0452
0.00015625	45.09	0.0791
0	45.29	0
0	45.49	67.8563
0.0010938	45.69	24.0005
0.0010938	45.89	36.5936
0.0014063	46.09	0.0904
0.00015625	46.29	0
0.00015625	46.49	0.0113
0.0057813	46.69	0
0.00125	46.89	0
0.00125	47.09	0.2372
0	47.29	0.0113
0.00078125	47.49	37.3729
0.00015625	47.69	26.9031
0.000625	47.89	73.3793
0.0009375	48.09	0.3501
0.00015625	48.29	0
0.00015625	48.49	0.0113
0.0003125	48.69	0
0.00015625	48.89	0.0113
0.00015625	49.09	0
0.0003125	49.29	0
0.0026563	49.49	0
0.00078125	49.69	71.3124
0.0009375	49.89	71.4366
0.0003125	50.09	1.265
0.00078125	50.29	0.0113
0.00015625	50.49	0
0.00015625	50.69	0.0904
0.00015625	50.89	0.0791
0.0009375	51.09	0.0565
0.0032813	51.29	0
0.00015625	51.49	0
0.0009375	51.69	66.9641
0.000625	51.89	35.3174
0.00046875	52.09	24.5991
0.001875	52.29	0
0.0009375	52.49	0
0.00015625	52.69	0
0	52.89	0
0.00015625	53.09	0
0.0017188	53.29	0
0	53.49	0
0	53.69	45.3806
0.00015625	53.89	19.799
0.00015625	54.09	71.6738
0.00015625	54.29	0.1129
0.000625	54.49	0
0.000625	54.69	0
0.00078125	54.89	0
0	55.09	0.0113
0.000625	55.29	0
0.00015625	55.49	0
0.00125	55.69	0.1581
0.000625	55.89	68.7938
0.00078125	56.09	69.9684
0.00015625	56.29	1.0956
0.00046875	56.49	0.0904
0	56.69	0.0904
0	56.89	0.0113
0	57.09	0.0452
0.0042188	57.29	0.0904
0.0021875	57.49	0
0	57.69	0.0452
0	57.89	65.9815
0.00015625	58.09	45.471
0.00015625	58.29	15.7669
0.00015625	58.49	0.0904
0	58.69	0.0113
0	58.89	0.0113
0.0015625	59.09	0
0.00046875	59.29	0
0	59.49	0.0113
0	59.69	0.0113
0	59.89	50.7341
0	60.09	14.8182
0.000625	60.29	68.9067
0.00078125	60.49	0.1129
0.00078125	60.69	0.0904
0.0009375	60.89	0.0904
0.00015625	61.09	0.2937
0.00015625	61.29	0.1694
0.00015625	61.49	0
0.003125	61.69	0.0452
0.0028125	61.89	0.8923
0.00015625	62.09	64.3212
0.00015625	62.29	68.4888
0	62.49	0.96
0.0003125	62.69	0.0452
0.00015625	62.89	0
0.0035938	63.09	0
0	63.29	0
0.00015625	63.49	0.0113
0	63.69	0
0.0010938	63.89	0
0	64.09	64.9085
0	64.29	52.4396
0.00015625	64.49	10.4134
0	64.69	0.0904
0.00375	64.89	0.0113
0.0014063	65.09	0.0113
0.0023438	65.29	0.0113
0.0014063	65.49	0.0113
0.0010938	65.69	0.2598
0.00125	65.89	0.1468
0.00015625	66.09	53.8288
0	66.29	11.6106
0	66.49	64.6149
0.00046875	66.69	0.2259
0.0010938	66.89	0.0904
0.0003125	67.09	0.0904
0.00015625	67.29	0.0113
0.00015625	67.49	0.0904
0	67.69	0
0	67.89	0.1468
0.0034375	68.09	4.5516
0	68.29	54.9017
0	68.49	66.8511
0.00125	68.69	0.8584
0	68.89	0.0904
0.0009375	69.09	0
0	69.29	0.0904
0	69.49	0.0113
0.00015625	69.69	0
0.00015625	69.89	0.0904
0.00015625	70.09	0.0113
0.00015625	70.29	63.7452
0	70.49	56.1554
0.00015625	70.69	7.2623
0.00015625	70.89	0.0904
0	71.09	0.2937
0	71.29	0
0	71.49	0
0.0034375	71.69	0
0.00125	71.89	0
0.00015625	72.09	0.0791
0	72.29	55.5003
0	72.49	9.2726
0.0023438	72.69	58.0303
0.0009375	72.89	0.3953
0.0010938	73.09	0.0678
0	73.29	0.0678
0	73.49	0
0.0010938	73.69	0
0.00046875	73.89	0.0452
0.003125	74.09	0.0113
0.0014063	74.29	12.4802
0.00125	74.49	43.2234
0.00125	74.69	65.349
0	74.89	0.8358
0	75.09	0.0904
0	75.29	0
0.00125	75.49	0
0.00015625	75.69	0.0565
0.00046875	75.89	0
0.00015625	76.09	0.0339
0.00015625	76.29	0.1355
0	76.49	62.7174
0.00015625	76.69	57.8496
0	76.89	5.3422
0	77.09	0.1016
0.00015625	77.29	0.0113
0.00015625	77.49	0.0113
0	77.69	0.0113
0.00015625	77.89	0.0452
0	78.09	0.0113
0.00015625	78.29	0.0113
0.00015625	78.49	56.1893
0.00015625	78.69	8.6063
0.00015625	78.89	49.3449
0.00015625	79.09	0.1807
0.0009375	79.29	0.0904
0.0009375	79.49	0.0904
0.0009375	79.69	0.0904
0.00078125	79.89	0.0791
0.00015625	80.09	0.5873
0.0009375	80.29	0.2824
0.00046875	80.49	23.0517
0.0017188	80.69	31.9968
0.00015625	80.89	63.8694
0.00015625	81.09	0.8471
0.00046875	81.29	0.0904
0.000625	81.49	0.0904
0.0023438	81.69	0
0.00015625	81.89	0
0.00015625	82.09	0
0.00015625	82.29	0.0904
0.00015625	82.49	0.0904
0.00015625	82.69	61.588
0.00015625	82.89	58.5046
0.0014063	83.09	3.953
0.00015625	83.29	0.2824
0.00015625	83.49	0.0113
0.0035938	83.69	0.0791
0.0010938	83.89	0.0113
0.0010938	84.09	0.0113
0.0010938	84.29	0.0904
0.00015625	84.49	0.2372
0	84.69	56.1328
0.0017188	84.89	16.0831
0.0010938	85.09	38.3781
0.00125	85.29	0.2598
0.00046875	85.49	0.0113
0.00015625	85.69	0.0113
0.00375	85.89	0
0.00125	86.09	0.0113
0.00015625	86.29	0.0113
0.00078125	86.49	0.0113
0	86.69	32.426
0	86.89	23.7068
0	87.09	62.6609
0.0010938	87.29	0.7115
0.00125	87.49	0.0791
0.0014063	87.69	0.0904
0.0015625	87.89	0.0904
0.0023438	88.09	0.0904
0.00125	88.29	0.0904
0.00015625	88.49	0.0791
0.0010938	88.69	0.0904
0.00015625	88.89	60.3343
0.00015625	89.09	58.3691
0.0009375	89.29	3.2867
0.00015625	89.49	0.0226
0.00015625	89.69	0.0113
0.00125	89.89	0.0113
0.0009375	90.09	0.192
0.00078125	90.29	0.2598
0.00015625	90.49	0.1694
0.00015625	90.69	0.2259
0.0023438	90.89	55.8956
0	91.09	25.096
0	91.29	28.2471
0	91.49	0.2598
0.00015625	91.69	0
0.00078125	91.89	0
0.0014063	92.09	0.0113
0.0014063	92.29	0.0113
0.00015625	92.49	0.0113
0.0014063	92.69	0
0.0014063	92.89	39.101
0.0003125	93.09	18.037
0.0010938	93.29	61.0797
0.00015625	93.49	0.6777
0.0010938	93.69	0
0.001875	93.89	0.0904
0.00015625	94.09	0.0904
0.00015625	94.29	0.0452
0.00015625	94.49	0
0	94.69	0.0904
0.0003125	94.89	0.2372
0.000625	95.09	57.8157
0.0010938	95.29	57.8157
0.00125	95.49	2.5977
0.0010938	95.69	0.0904
0.00125	95.89	0.0904
0.0014063	96.09	0.0113
0.0034375	96.29	0.0113
0.0014063	96.49	0.0452
0.00125	96.69	0
0.00015625	96.89	0.0113
0.00015625	97.09	55.3874
0.00015625	97.29	33.4764
0.00015625	97.49	20.2056
0.0029688	97.69	0.192
0.00125	97.89	0.0113
0.00015625	98.09	0
0.00046875	98.29	0.2824
0.0003125	98.49	0.0113
0	98.69	0.0113
0.00046875	98.89	0.0113
0	99.09	43.2799
0.00015625	99.29	13.9598
0.0035938	99.49	58.3352
0.00125	99.69	0.5873
0.00078125	99.89	0.0113
1.3834	100.09	0.0113
1.3831	100.29	0
0.0255	100.49	0
0.0017188	100.69	0
0.0014063	100.89	0.0113
0.00125	101.09	2.1459
0.00078125	101.29	51.5021
0.00078125	101.49	57.1041
0.00046875	101.69	2.112
0.00015625	101.89	0.1242
0.95	102.09	0.0226
0.3122	102.29	0.0904
1.2498	102.49	0.0113
0.0014063	102.69	0.0113
0.00125	102.89	0.0113
0.0010938	103.09	0.0113
0.00125	103.29	54.5516
0.00015625	103.49	39.5415
0.00015625	103.69	14.5697
0.00015625	103.89	0.192
0.012	104.09	0.0452
1.2347	104.29	0.0791
1.2889	104.49	0.0791
0.0067188	104.69	0.0904
0.00125	104.89	0.0791
0.0003125	105.09	0.0904
0.00015625	105.29	45.5274
0.001875	105.49	11.1249
0.0009375	105.69	53.569
0.00015625	105.89	0.5308
0.0010938	106.09	0.0904
1.2147	106.29	0.2824
1.0536	106.49	0
0.1367	106.69	0
0.00015625	106.89	0.0113
0	107.09	0.0678
0.0021875	107.29	7.9738
0.00015625	107.49	41.4954
0.00015625	107.69	55.9747
0.00015625	107.89	1.7958
0	108.09	0.0904
0.8728	108.29	0.0113
0.292	108.49	0.0113
1.2197	108.69	0.0113
0.0021875	108.89	0.0113
0.0010938	109.09	0
0.000625	109.29	0.0113
0.00125	109.49	53.682
0.00046875	109.69	43.2799
0.00015625	109.89	10.7748
0.0010938	110.09	0.1355
0.008125	110.29	0.0226
1.1938	110.49	0
1.2386	110.69	0.0904
0.0078125	110.89	0.0113
0.00125	111.09	0
0	111.29	0.0791
0	111.49	46.5213
0	111.69	8.9451
0.00015625	111.89	46.815
0	112.09	0.3953
0.0010938	112.29	0.0226
1.1892	112.49	0.0113
1.0294	112.69	0.0113
0.1225	112.89	0.0791
0.0015625	113.09	0.0791
0.00015625	113.29	0.0113
0.00125	113.49	17.0093
0.00125	113.69	31.082
0.00125	113.89	54.6194
0.00125	114.09	1.5021
0.00015625	114.29	0.0565
0.9033	114.49	0.0226
0.2361	114.69	0.0113
1.1731	114.89	0.0339
0.0023438	115.09	0.0339
0.00125	115.29	0.0113
0.0015625	115.49	0.3162
0.0003125	115.69	52.496
0.0020313	115.89	45.2451
0.0014063	116.09	8.1658
0.00125	116.29	0.192
0.0173	116.49	0.0791
1.1239	116.69	0.0565
1.2009	116.89	0
0.006875	117.09	0.0113
0.00015625	117.29	0.0113
0.00125	117.49	0.0113
0.0020313	117.69	46.7359
0.0010938	117.89	10.5037
0.00125	118.09	38.3555
0	118.29	0.4405
0.00078125	118.49	0
1.1533	118.69	0.0678
1.0323	118.89	0.2146
0.0933	119.09	0.1129
0.0003125	119.29	0.0339
0.00125	119.49	0.0565
0.00125	119.69	25.7059
0.0023438	119.89	23.0066
0.00015625	120.09	53.2189
0.00015625	120.29	1.3214
0.00125	120.49	0.0113
0.9369	120.69	0.0904
0.1781	120.89	0.0791
1.0975	121.09	0.0904
0.0023438	121.29	0.0452
0.0014063	121.49	0
0.00046875	121.69	0.0791
0.0010938	121.89	51.2424
0.00015625	122.09	46.1035
0.00015625	122.29	6.2006
0.00015625	122.49	0.2372
0.047	122.69	0.0904
1.0092	122.89	0.0791
1.1577	123.09	0.0904
0.0057813	123.29	0.0113
0	123.49	0.0226
0	123.69	0.0791
0.00046875	123.89	46.4875
0.00015625	124.09	17.2916
0	124.29	29.5008
0	124.49	0.4066
0	124.69	0
1.1142	124.89	0
1.0394	125.09	0.3162
0.0652	125.29	0
0.00015625	125.49	0
0	125.69	0
0	125.89	31.3756
0.00015625	126.09	17.5514
0	126.29	51.6264
0.00015625	126.49	1.1407
0.00125	126.69	0.0904
0.955	126.89	0
0.1367	127.09	0.0791
0.9963	127.29	0.0678
0.00015625	127.49	0.0452
0.00125	127.69	0.0113
0.00015625	127.89	0.2033
0.00015625	128.09	48.7915
0.00015625	128.29	46.1938
0.00078125	128.49	4.8114
0.003125	128.69	0.1016
0.1139	128.89	0.0113
0.8558	129.09	0.0113
1.1178	129.29	0.0113
0.0046875	129.49	0
0.00125	129.69	0.0113
0.0010938	129.89	0.0113
0.003125	130.09	45.8098
0.0010938	130.29	24.136
0.00015625	130.49	21.911
0.00015625	130.69	0.3614
0.00015625	130.89	0
1.0764	131.09	0
1.0375	131.29	0.0113
0.0436	131.49	0.0226
0.00015625	131.69	0
0.0009375	131.89	0.0113
0.00125	132.09	35.0237
0	132.29	13.429
0.00125	132.49	48.7802
0.0010938	132.69	1.0278
0.00015625	132.89	0.2372
0.9564	133.09	0.0791
0.1102	133.29	0.0904
0.8586	133.49	0.0678
0.0017188	133.69	0.0791
0.0010938	133.89	0.0791
0.00015625	134.09	1.9087
0.00015625	134.29	43.0653
0.00015625	134.49	45.7646
0.00015625	134.69	3.682
0.0032813	134.89	0.0339
0.2297	135.09	0.0904
0.6798	135.29	0.0226
1.0816	135.49	0.0113
0.0045312	135.69	0.0113
0.00015625	135.89	0.0226
0	136.09	0.0452
0	136.29	44.8611
0.0032813	136.49	29.3991
0.00125	136.69	15.9928
0	136.89	0.3162
0.00125	137.09	0.1016
1.0425	137.29	0
1.0255	137.49	0.0339
0.0295	137.69	0.0791
0.0025	137.89	0.0678
0	138.09	0.0791
0.000625	138.29	36.8873
0.0014063	138.49	10.6393
0.0020313	138.69	44.4093
0.00015625	138.89	0.8923
0.00125	139.09	0.0113
0.95	139.29	0
0.2011	139.49	0.2598
0.6923	139.69	0.0226
0.00125	139.89	0.0339
0.00046875	140.09	0
0	140.29	7.0928
0.00015625	140.49	34.1766
0.00015625	140.69	45.0531
0	140.89	2.8349
0.00015625	141.09	0.0904
0.3738	141.29	0
0.5111	141.49	0.0113
1.0467	141.69	0.0113
0.0025	141.89	0.0113
0.00125	142.09	0.0113
0.00046875	142.29	0.0113
0.00015625	142.49	43.8672
0	142.69	33.1263
0.00015625	142.89	11.6219
0.00015625	143.09	0.2372
0	143.29	0
1.0108	143.49	0.0678
1.008	143.69	0.0791
0.0213	143.89	0.0113
0.0023438	144.09	0.0678
0.0010938	144.29	0.0113
0.00015625	144.49	37.5424
0	144.69	8.4482
0.000625	144.89	38.5927
0.0010938	145.09	0.6099
0	145.29	0.1694
0.9388	145.49	0
0.332	145.69	0
0.5063	145.89	0
0.00125	146.09	0
0	146.29	0
0.00015625	146.49	14.5923
0	146.69	25.3106
0	146.89	44.0705
0.0032813	147.09	2.1572
0.00015625	147.29	0.0113
0.517	147.49	0
0.3722	147.69	0.0791
1.0152	147.89	0.0678
0.0048438	148.09	0
0	148.29	0.0565
0.00015625	148.49	0.0226
0	148.69	42.67
0.00015625	148.89	35.2948
0	149.09	8.5611
0	149.29	0.1242
0	149.49	0.0791
0.9866	149.69	0
0.9883	149.89	0
0.0175	150.09	0.0452
0.00015625	150.29	0
0	150.49	0.0113
0.00125	150.69	37.5875
0.0010938	150.89	9.0242
0.00078125	151.09	31.2514
0	151.29	0.5082
0	151.49	0.0904
0.9264	151.69	0.0565
0.4886	151.89	0.0791
0.3403	152.09	0.0904
0	152.29	0.0678
0	152.49	0.0226
0	152.69	21.4705
0	152.89	18.6582
0	153.09	42.8733
0	153.29	1.6151
0	153.49	0.1016
0.6278	153.69	0.0113
0.2739	153.89	0.0678
0.9916	154.09	0.0452
0.0015625	154.29	0.0113
0	154.49	0.1694
0	154.69	0.1242
0	154.89	41.3824
0.00015625	155.09	36.3
0	155.29	6.3135
0	155.49	0.0904
0.0021875	155.69	0.0678
0.9517	155.89	0.0678
0.968	156.09	0
0.0152	156.29	0
0.00125	156.49	0
0.00125	156.69	0.0791
0.00015625	156.89	37.1809
0.000625	157.09	14.2309
0.00125	157.29	24.1021
0	157.49	0.4631
0.000625	157.69	0.0226
0.9128	157.89	0
0.6291	158.09	0.0113
0.2181	158.29	0.0113
0.00125	158.49	0.0113
0.00015625	158.69	0.0113
0.00015625	158.89	25.8979
0	159.09	14.1292
0	159.29	41.4389
0.00015625	159.49	1.2424
0.00015625	159.69	0.0113
0.7019	159.89	0
0.205	160.09	0
0.9533	160.29	0
0.0015625	160.49	0.2485
0.00125	160.69	0.1694
0.00125	160.89	0.3049
0.0040625	161.09	38.5475
0.0023438	161.29	36.4355
0	161.49	4.6081
0.000625	161.69	0.0904
0.0123	161.89	0
0.8898	162.09	0
0.9475	162.29	0.0113
0.0133	162.49	0.0113
0.000625	162.69	0
0	162.89	0.2598
0	163.09	36.3339
0	163.29	19.991
0.00015625	163.49	17.3255
0	163.69	0.2824
0	163.89	0.0678
0.898	164.09	0
0.7255	164.29	0.0339
0.1441	164.49	0.0791
0.00125	164.69	0.0113
0.00015625	164.89	0.0113
0.00015625	165.09	28.4052
0.00015625	165.29	10.9103
0.00015625	165.49	38.7396
0.0035938	165.69	0.96
0.0020313	165.89	0.0113
0.7447	166.09	0.0113
0.1606	166.29	0.0113
0.8939	166.49	0.0113
0.003125	166.69	0.0113
0.00125	166.89	0.0113
0.00125	167.09	2.3605
0.00015625	167.29	32.8213
0.00125	167.49	36.379
0	167.69	3.2867
0.0020313	167.89	0.1016
0.063	168.09	0
0.7595	168.29	0.0113
0.9248	168.49	0.576
0.0119	168.69	0.2598
0.00125	168.89	0.1694
0	169.09	0.0678
0.00125	169.29	35.4077
0.00015625	169.49	24.2037
0	169.69	12.3447
0.00125	169.89	0.2711
0.00015625	170.09	0.0113
0.8819	170.29	0.0113
0.7769	170.49	0.0113
0.1005	170.69	0.0226
0.00125	170.89	0.0113
0.0040625	171.09	0.0339
0	171.29	29.5008
0	171.49	8.4369
0	171.69	34.4138
0	171.89	0.6664
0.0010938	172.09	0.0113
0.7678	172.29	0.0113
0.1283	172.49	0.0113
0.8028	172.69	0.0113
0.0054688	172.89	0.0113
0.0009375	173.09	0.0113
0.0009375	173.29	7.5107
0	173.49	24.9944
0	173.69	35.7466
0.000625	173.89	2.3379
0.00015625	174.09	0.0791
0.1727	174.29	0.0113
0.598	174.49	0.0113
0.9041	174.69	0.0904
0.0116	174.89	0.1468
0.00125	175.09	0.1581
0	175.29	0.0113
0	175.49	34.6397
0.00078125	175.69	26.9483
0	175.89	8.6966
0.00046875	176.09	0.2598
0.001875	176.29	0
0.8677	176.49	0.0113
0.8003	176.69	0.0113
0.0739	176.89	0.0113
0.0014063	177.09	0.0113
0.00015625	177.29	0.0113
0.00015625	177.49	29.8057
0.00015625	177.69	6.5959
0.000625	177.89	28.665
0.00015625	178.09	0.4179
0.00015625	178.29	0.0678
0.7773	178.49	0.0791
0.1191	178.69	0.0904
0.6827	178.89	0
0.0025	179.09	0.0113
0.00125	179.29	0.1016
0.00125	179.49	13.8017
0.00125	179.69	17.958
0.0010938	179.89	34.7301
0.008125	180.09	1.5925
0.0039063	180.29	0.0791
0.3189	180.49	0.0113
0.4427	180.69	0.0113
0.8836	180.89	0.0113
0.0117	181.09	0.0113
0.00125	181.29	0.0113
0.00125	181.49	0.0113
0	181.69	33.3522
0	181.89	28.4052
0	182.09	6.1554
0.00125	182.29	0.1129
0.00125	182.49	0
0.852	182.69	0
0.8094	182.89	0
0.0547	183.09	0
0.0039063	183.29	0
0.00015625	183.49	0
0.0010938	183.69	29.625
0.00015625	183.89	9.3178
0.00015625	184.09	22.0578
0.00125	184.29	0.2824
0.0032813	184.49	0
0.7766	184.69	0
0.2225	184.89	0.0113
0.5309	185.09	0
0.0035938	185.29	0
0.00015625	185.49	0
0.00015625	185.69	18.726
0	185.89	13.0562
0.00015625	186.09	33.6571
0.00015625	186.29	1.0617
0.00015625	186.49	0.0904
0.4486	186.69	0.2485
0.328	186.89	0.0791
0.8669	187.09	0.0113
0.0098438	187.29	0.0791
0.0010938	187.49	0.0113
0.00125	187.69	0.0226
0.00125	187.89	31.9178
0.00125	188.09	29.0377
0.00125	188.29	4.2241
0.0010938	188.49	0.0113
0.00125	188.69	0
0.8347	188.89	0
0.8075	189.09	0
0.0455	189.29	0
0.0003125	189.49	0
0.00015625	189.69	0
0.00015625	189.89	29.0151
0.0026563	190.09	14.2196
0.0035938	190.29	15.7669
0.0023438	190.49	0.1694
0.003125	190.69	0.0791
0.7733	190.89	0.0904
0.3472	191.09	0.0904
0.3908	191.29	0.0565
0.0035938	191.49	0.0113
0	191.69	0.0113
0	191.89	21.6173
0.00015625	192.09	9.7018
0.00015625	192.29	31.9517
0.00015625	192.49	0.7793
0	192.69	0
0.5409	192.89	0.0226
0.2495	193.09	0.0113
0.845	193.29	0.1016
0.009375	193.49	0.0113
0	193.69	0.0113
0.00125	193.89	0.6777
0.00125	194.09	28.5747
0.000625	194.29	28.9474
0	194.49	2.8462
0.00125	194.69	0.1016
0.0032813	194.89	0.1355
0.7998	195.09	0
0.7998	195.29	0
0.0359	195.49	0.0113
0.00125	195.69	0.0904
0.00125	195.89	0.0791
0.00015625	196.09	28.1455
0.00015625	196.29	18.342
0.000625	196.49	10.8651
0	196.69	0.1242
0.00015625	196.89	0.0113
0.7663	197.09	0.0904
0.4631	197.29	0.0113
0.2795	197.49	0.0113
0.0026563	197.69	0.0113
0.00015625	197.89	0.0904
0	198.09	23.0404
0.0039063	198.29	7.251
0.00015625	198.49	28.8796
0.00015625	198.69	0.5195
0.00015625	198.89	0.0113
0.5988	199.09	0.0678
0.1931	199.29	0.0113
0.807	199.49	0.0113
0.008125	199.69	0.0791
0.00015625	199.89	0.0791
0.00015625	200.09	3.5238
0	200.29	22.4983
0	200.49	28.5859
0	200.69	1.92
0.00015625	200.89	0
0.0297	201.09	0.0791
0.7125	201.29	0.0113
0.79	201.49	0.0226
0.0292	201.69	0.0113
0.0017188	201.89	0.0904
0.0003125	202.09	0.0791
0.00125	202.29	27.6033
0.00015625	202.49	21.0639
0.00015625	202.69	7.3978
0.00015625	202.89	0.1016
0.00015625	203.09	0.0904
0.7547	203.29	0.0904
0.547	203.49	0.0113
0.2016	203.69	0.0113
0.0026563	203.89	0.0339
0.000625	204.09	0.0113
0.0010938	204.29	23.4244
0.0010938	204.49	5.7036
0.00125	204.69	24.3732
0.0010938	204.89	0.3388
0.00125	205.09	0
0.6298	205.29	0.0565
0.1539	205.49	0.0678
0.7411	205.69	0.0678
0.0073438	205.89	0.0339
0.00125	206.09	0.0904
0.0039063	206.29	8.674
0	206.49	16.1057
0	206.69	28.1342
0.00015625	206.89	1.1972
0.0009375	207.09	0.0113
0.1103	207.29	0.0113
0.5741	207.49	0.0113
0.7744	207.69	0.0113
0.0248	207.89	0.0113
0.00125	208.09	0.0113
0.00015625	208.29	0.0113
0.00015625	208.49	26.632
0.00015625	208.69	22.9049
0.00015625	208.89	4.9356
0	209.09	0.0113
0.00015625	209.29	0.0113
0.7427	209.49	0.0113
0.5988	209.69	0.0113
0.1491	209.89	0.0791
0.001875	210.09	0.0904
0.0003125	210.29	0.0678
0	210.49	23.6955
0.00125	210.69	6.37
0.00015625	210.89	18.9293
0	211.09	0.2033
0.0010938	211.29	0.0113
0.6436	211.49	0.0113
0.1238	211.69	0.0904
0.6477	211.89	0.0904
0.0054688	212.09	0.0452
0.0003125	212.29	0.0904
0.00015625	212.49	13.8017
0.00015625	212.69	11.3169
0.0010938	212.89	27.4904
0.0010938	213.09	0.7454
0.00015625	213.29	0.0565
0.2353	213.49	0.0113
0.43	213.69	0.0113
0.7556	213.89	0.0226
0.0208	214.09	0.0113
0.00078125	214.29	0.0113
0.0003125	214.49	0.0226
0.00015625	214.69	26.0334
0.00046875	214.89	23.7859
0.00046875	215.09	3.2754
0.00015625	215.29	0.0113
0.004375	215.49	0.0113
0.7263	215.69	0
0.6259	215.89	0.0113
0.113	216.09	0.0113
0.0026563	216.29	0.0904
0.0010938	216.49	0.0113
0.00078125	216.69	23.4244
0	216.89	10.8313
0.00015625	217.09	13.4177
0.00015625	217.29	0.1694
0.00015625	217.49	0.0904
0.6466	217.69	0.0904
0.1453	217.89	0.1694
0.5306	218.09	0.0226
0.0060938	218.29	0.0791
0	218.49	0.0678
0.0009375	218.69	17.077
0.0029688	218.89	8.3465
0.0015625	219.09	26.6207
0.00046875	219.29	0.5421
0.00078125	219.49	0.1016
0.3556	219.69	0.0113
0.3183	219.89	0.0113
0.7363	220.09	0.0113
0.0183	220.29	0.0226
0.00015625	220.49	0.1129
0.00125	220.69	0.1581
0.0010938	220.89	24.2602
0.00125	221.09	24.1473
0.000625	221.29	2.0556
0	221.49	0
0.0010938	221.69	0.0904
0.7089	221.89	0.1581
0.6378	222.09	0.0791
0.0858	222.29	0.0791
0.0032813	222.49	0.0904
0.00125	222.69	0
0.0010938	222.89	22.9953
0.00125	223.09	14.9085
0.00015625	223.29	9.0129
0.0003125	223.49	0.0452
0.0010938	223.69	0.0904
0.6431	223.89	0.0791
0.2392	224.09	0.0904
0.4081	224.29	0
0.005625	224.49	0.0339
0	224.69	0.0113
0	224.89	18.6244
0.004375	225.09	6.2571
0	225.29	24.6555
0	225.49	0.2711
0	225.69	0.0339
0.4341	225.89	0.0113
0.2428	226.09	0.0113
0.7142	226.29	0
0.0158	226.49	0
0.00125	226.69	0
0	226.89	1.5247
0.0010938	227.09	20.3976
0.0009375	227.29	24.136
0.000625	227.49	1.2876
0.00015625	227.69	0.0904
0.0028125	227.89	0.0339
0.675	228.09	0.0226
0.6391	228.29	0.0565
0.0666	228.49	0
0.0014063	228.69	0.1807
0.00015625	228.89	0.0791
0.00015625	229.09	22.5096
0.00015625	229.29	17.6869
0	229.49	5.986
0.00015625	229.69	0.0113
0.00015625	229.89	0.0113
0.6338	230.09	0
0.3339	230.29	0.0113
0.3031	230.49	0.0113
0.005	230.69	0.0113
0	230.89	0.0113
0	231.09	19.4262
0.00015625	231.29	4.9582
0.0003125	231.49	21.3124
0	231.69	0.2146
0.00015625	231.89	0.0113
0.4845	232.09	0.2711
0.1858	232.29	0.0904
0.6748	232.49	0
0.0142	232.69	0
0.0032813	232.89	0.0113
0.0010938	233.09	5.3535
0.00125	233.29	14.9085
0.0009375	233.49	23.6729
0.0010938	233.69	0.768
0.0010938	233.89	0.0113
0.0264	234.09	0.0113
0.5958	234.29	0.0113
0.6331	234.49	0.0113
0.0509	234.69	0.0113
0.00046875	234.89	0
0.00125	235.09	0
0.0003125	235.29	22.1256
0.00015625	235.49	19.5053
0.00015625	235.69	3.8627
0.0003125	235.89	0
0.000625	236.09	0.0113
0.6206	236.29	0
0.4067	236.49	0.0113
0.2213	236.69	0.0904
0.004375	236.89	0.0113
0.0014063	237.09	0.0113
0	237.29	19.686
0.00046875	237.49	4.5403
0.0010938	237.69	16.614
0.0009375	237.89	0.0452
0.0010938	238.09	0.0113
0.5103	238.29	0.0113
0.1472	238.49	0
0.6144	238.69	0.0113
0.0123	238.89	0.0113
0.00015625	239.09	0.0113
0	239.29	10.0632
0.0035938	239.49	10.3682
0.0003125	239.69	23.1195
0.00046875	239.89	0.4518
0	240.09	0.0113
0.0981	240.29	0.0113
0.4728	240.49	0.0113
0.6233	240.69	0.0113
0.0392	240.89	0.0113
0.00125	241.09	0.0113
0	241.29	0.0113
0.00015625	241.49	21.5383
0.00015625	241.69	20.2394
0.00015625	241.89	2.3379
0.00015625	242.09	0.0113
0.00015625	242.29	0.0113
0.6069	242.49	0.0113
0.4583	242.69	0.0113
0.1608	242.89	0.0113
0.0032813	243.09	0
0	243.29	0.0113
0.0009375	243.49	19.494
0.0010938	243.69	8.4707
0.00015625	243.89	11.6557
0.0009375	244.09	0
0.00015625	244.29	0.0113
0.5194	244.49	0.0113
0.1169	244.69	0.0113
0.5339	244.89	0.0565
0.0084375	245.09	0.0339
0.0023438	245.29	0.0339
0	245.49	13.4628
0	245.69	7.1719
0	245.89	22.2047
0	246.09	0.2824
0	246.29	0.0113
0.2019	246.49	0.0113
0.3502	246.69	0.0113
0.6097	246.89	0.0113
0.0298	247.09	0.2598
0.00015625	247.29	0.1129
0	247.49	0.0226
0.0010938	247.69	20.454
0.0009375	247.89	20.3185
0	248.09	1.4796
0.00078125	248.29	0.0113
0.0003125	248.49	0.0113
0.5903	248.69	0.0113
0.4883	248.89	0.5195
0.1184	249.09	0.2485
0.0017188	249.29	0.0904
0.0010938	249.49	0
0	249.69	18.9406
0	249.89	11.8816
0.000625	250.09	7.6914
0	250.29	0
0.00015625	250.49	0
0.52	250.69	0
0.1248	250.89	0.0565
0.4323	251.09	0
0.0070313	251.29	0
0.00125	251.49	0.0791
0.00078125	251.69	15.1796
0.0010938	251.89	5.4326
0.00125	252.09	20.8832
0.0009375	252.29	0.2033
0.0003125	252.49	0.2033
0.297	252.69	0.0904
0.2581	252.89	0.0791
0.5931	253.09	0.0565
0.0223	253.29	0
0.0014063	253.49	0.1016
0.00015625	253.69	0.5986
0.0009375	253.89	17.8337
0.000625	254.09	19.9684
0.00015625	254.29	0.8358
0.0023438	254.49	0.0452
0.0017188	254.69	0
0.5725	254.89	0
0.5022	255.09	0
0.0873	255.29	0.0113
0.00125	255.49	0.0113
0.0009375	255.69	0.0113
0.0009375	255.89	18.5001
0	256.09	14.4116
0	256.29	4.834
0	256.49	0.0339
0.0010938	256.69	0
0.5144	256.89	0.0113
0.1969	257.09	0.0339
0.3334	257.29	0
0.0064063	257.49	0.0113
0.0003125	257.69	0.0791
0	257.89	15.925
0.00015625	258.09	3.9191
0.00015625	258.29	18.1387
0.00015625	258.49	0.1355
0.00015625	258.69	0.0113
0.3583	258.89	0.0678
0.1955	259.09	0
0.5733	259.29	0.0113
0.0172	259.49	0
0.00015625	259.69	0.0113
0	259.89	3.1398
0	260.09	13.4967
0	260.29	19.5957
0.0034375	260.49	0.5421
0.0023438	260.69	0
0.0042188	260.89	0
0.5333	261.09	0.0791
0.5041	261.29	0.0904
0.0638	261.49	0.0113
0.00125	261.69	0.0113
0	261.89	0.0113
0	262.09	18.2629
0.00015625	262.29	16.0492
0.00015625	262.49	2.9478
0	262.69	0.0113
0.0035938	262.89	0.0113
0.5027	263.09	0.0339
0.2766	263.29	0.0113
0.2397	263.49	0.0904
0.0039063	263.69	0.0678
0.0009375	263.89	0.0791
0	264.09	16.0718
0.00046875	264.29	3.1172
0.0010938	264.49	14.3777
0.00015625	264.69	0.0904
0.00015625	264.89	0.0791
0.393	265.09	0.0113
0.1509	265.29	0.0113
0.5359	265.49	0.0113
0.0133	265.69	0.0452
0.00015625	265.89	0.0113
0.00015625	266.09	7.2058
0.00015625	266.29	9.1145
0.00015625	266.49	19.1326
0.00015625	266.69	0.3275
0.00015625	266.89	0.0565
0.0327	267.09	0.0791
0.4541	267.29	0.0678
0.5033	267.49	0.0113
0.0455	267.69	0.0113
0.0014063	267.89	0.0113
0	268.09	0.0113
0.00015625	268.29	17.7095
0.0079688	268.49	16.8511
0.0035938	268.69	1.7845
0.0023438	268.89	0
0.0009375	269.09	0
0.4898	269.29	0
0.3348	269.49	0.0904
0.1708	269.69	0.0678
0.00375	269.89	0
0.00015625	270.09	0
0.00015625	270.29	16.117
0.00015625	270.49	6.3361
0.0003125	270.69	10.1762
0.00015625	270.89	0
0.00046875	271.09	0
0.4081	271.29	0
0.1167	271.49	0.0678
0.4761	271.69	0.0113
0.0092188	271.89	0.0791
0.00015625	272.09	0.0791
0.00015625	272.29	10.6054
0.00015625	272.49	6.3474
0.00015625	272.69	18.6244
0.00015625	272.89	0.1581
0.00015625	273.09	0.0113
0.1039	273.29	0
0.3458	273.49	0.0113
0.4945	273.69	0
0.0323	273.89	0
0.0010938	274.09	0.0791
0.00015625	274.29	0.4518
0.00015625	274.49	16.8963
0.00125	274.69	16.998
0.0020313	274.89	1.0052
0.0021875	275.09	0.0113
0.00015625	275.29	0.0113
0.4792	275.49	0.0113
0.3728	275.69	0.0113
0.1203	275.89	0
0.0035938	276.09	0
0	276.29	0.0113
0.00015625	276.49	15.7556
0.00015625	276.69	9.6115
0.00015625	276.89	6.4717
0.00015625	277.09	0.0113
0.00015625	277.29	0.0565
0.4123	277.49	0.0226
0.0913	277.69	0.0113
0.3966	277.89	0.0113
0.0057813	278.09	0.0113
0.0009375	278.29	0.0113
0.0010938	278.49	12.3447
0.00125	278.69	4.4726
0	278.89	17.653
0.00015625	279.09	0.0904
0.0014063	279.29	0.0452
0.1909	279.49	0.0904
0.2484	279.69	0.0113
0.4805	279.89	0.0113
0.022	280.09	0.0113
0.0010938	280.29	0.0113
0.00015625	280.49	0.2259
0.00015625	280.69	15.5862
0.00015625	280.89	16.885
0.00015625	281.09	0.576
0.00015625	281.29	0
0.00015625	281.49	0.0904
0.4614	281.69	0.0113
0.393	281.89	0.0113
0.0852	282.09	0.4292
0.0015625	282.29	0.1581
0	282.49	0.1694
0	282.69	15.2812
0	282.89	11.8816
0	283.09	4.0773
0	283.29	0
0	283.49	0
0.4098	283.69	0.0339
0.1289	283.89	0.0904
0.3052	284.09	0.0791
0.0039063	284.29	0.0113
0	284.49	0
0	284.69	13.2031
0.00015625	284.89	3.2415
0	285.09	15.6878
0	285.29	0
0	285.49	0
0.2591	285.69	0
0.1806	285.89	0.0113
0.4656	286.09	0.0113
0.0147	286.29	0.0452
0.00125	286.49	0.0904
0.0034375	286.69	1.8523
0.0010938	286.89	12.164
0.00015625	287.09	16.3881
0.0010938	287.29	0.3388
0.00015625	287.49	0.0113
0.0003125	287.69	0
0.4416	287.89	0
0.4017	288.09	0
0.0584	288.29	0.0791
0.00015625	288.49	0.0113
0	288.69	0.0678
0	288.89	15.0892
0	289.09	13.4741
0	289.29	2.3266
0	289.49	0.0113
0	289.69	0.0113
0.4014	289.89	0.0113
0.1967	290.09	0.0113
0.2181	290.29	0.0113
0.0023438	290.49	0.0113
0.0010938	290.69	0.0113
0.00125	290.89	13.5193
0.00125	291.09	2.5977
0.00078125	291.29	12.6271
0.00015625	291.49	0.1242
0.00015625	291.69	0.0226
0.2991	291.89	0.0113
0.1342	292.09	0.0226
0.442	292.29	0.0904
0.0108	292.49	0.0904
0	292.69	0.0113
0.0003125	292.89	5.0824
0.00015625	293.09	8.2223
0.0014063	293.29	16.0379
0.00015625	293.49	0.1807
0.00015625	293.69	0
0.009375	293.89	0
0.3953	294.09	0
0.4005	294.29	0.0339
0.0394	294.49	0.0678
0.0014063	294.69	0.0904
0.001875	294.89	0.0678
0	295.09	14.7843
0	295.29	14.3099
0.00015625	295.49	1.3101
0.00125	295.69	0.0113
0.0010938	295.89	0
0.3894	296.09	0.0113
0.2537	296.29	0
0.1503	296.49	0.0113
0.0017188	296.69	0.0678
0.00015625	296.89	0.0904
0.00125	297.09	13.508
0.00015625	297.29	4.7436
0.00015625	297.49	8.866
0.00015625	297.69	9.1823
0.00125	297.89	6.0425
0.3187	298.09	16.5462
0.1003	298.29	0.2711
0.3995	298.49	0.0904
0.0071875	298.69	0
0.00015625	298.89	0
0.0009375	299.09	0
0.00015625	299.29	0
0.00015625	299.49	0.3275
0.0010938	299.69	0.0904
0.0010938	299.89	0.0113
0.0488	300.09	0.0339
0.3113	300.29	0
0.3955	300.49	0
0.0266	300.69	0.0904
0	300.89	0.0113
0.0010938	301.09	0
0.00015625	301.29	0.0791
0.0003125	301.49	0.0565
0.00015625	301.69	0.0678
0.00125	301.89	0.0904
0.0010938	302.09	0.0904
0.3819	302.29	0.0791
0.2914	302.49	0.0791
0.1023	302.69	0.0904
0.0014063	302.89	0.0678
0.00125	303.09	0
0.00125	303.29	0.0904
0.00015625	303.49	0.0113
0.00015625	303.69	0
0.00046875	303.89	0.0565
0.00015625	304.09	0.0565
0.3241	304.29	0
0.0789	304.49	0
0.3372	304.69	0.0226
0.0046875	304.89	0.6212
0	305.09	0.1581
0.00078125	305.29	0.0565
0.0009375	305.49	0.0113
0.0009375	305.69	0.0113
0.00046875	305.89	0.0226
0.00125	306.09	0.0113
0.12	306.29	0.0113
0.2228	306.49	0.0113
0.3892	306.69	0
0.0166	306.89	0.0113
0.00015625	307.09	0
0.00015625	307.29	0.0113
0.00015625	307.49	0
0.00015625	307.69	0
0.00015625	307.89	0.0565
0.00015625	308.09	0.0904
0.00015625	308.29	0.0904
0.3684	308.49	0.0452
0.3169	308.69	0
0.0683	308.89	0
0.00015625	309.09	0
0.00015625	309.29	0.0113
0.00015625	309.49	0
0.00015625	309.69	0
0.0010938	309.89	0.0113
0.00125	310.09	0.0113
0.0009375	310.29	0
0.3278	310.49	0
0.0881	310.69	0
0.2619	310.89	0
0.0028125	311.09	0
0.00015625	311.29	0.0113
0.00015625	311.49	0.0113
0.00125	311.69	0
0.00125	311.89	0
0.000625	312.09	0
0.00125	312.29	0
0.1909	312.49	0.0113
0.1566	312.69	0.0113
0.3803	312.89	0.0113
0.0103	313.09	0.0113
0.00078125	313.29	0.0113
0.00015625	313.49	0.0113
0.00015625	313.69	0
0.0003125	313.89	0
0.00015625	314.09	0
0.00015625	314.29	0.0113
0.0003125	314.49	0
0.3602	314.69	0
0.3291	314.89	0.0113
0.0453	315.09	0
0.00015625	315.29	0
0.00015625	315.49	0
0	315.69	0
0.00015625	315.89	0
0.00015625	316.09	0.0113
0.00125	316.29	0
0.00015625	316.49	0
0.3241	316.69	0.0113
0.1498	316.89	0.0113
0.1856	317.09	0
0.0023438	317.29	0
0.00125	317.49	0
0.00125	317.69	0
0.0023438	317.89	0
0.0003125	318.09	0
0.0010938	318.29	0
0.0009375	318.49	0.0113
0.2363	318.69	0.0113
0.1155	318.89	0.0113
0.3683	319.09	0
0.0075	319.29	0.0113
0.0014063	319.49	0.0113
0.00015625	319.69	0.0113
0.00015625	319.89	0.0113
0.00015625	320.09	0.0113
0.0003125	320.29	0.0113
0.0015625	320.49	0.0339
0.0021875	320.69	0.0678
0.3356	320.89	0.0791
0.3341	321.09	0.0791
0.0284	321.29	0.0678
0	321.49	0.0678
0.00125	321.69	0.0904
0.0021875	321.89	0.0113
0.0010938	322.09	0.0113
0.0010938	322.29	0.0904
0.00125	322.49	0.0113
0	322.69	0.0113
0.3181	322.89	0.0791
0.2063	323.09	0.0113
0.1247	323.29	0
0.000625	323.49	0
0.00125	323.69	0.0226
0.0010938	323.89	0
0.00125	324.09	0.0113
0	324.29	0.0113
0.00046875	324.49	0.1355
0.00015625	324.69	0.0226
0.2577	324.89	0.0452
0.0866	325.09	0.0904
0.3411	325.29	0.0904
0.00375	325.49	0.0791
0.00046875	325.69	0.0452
0.00015625	325.89	0.0791
0.00015625	326.09	0.0904
0	326.29	0.0678
0	326.49	0.0791
0	326.69	0.0791
0.0211	326.89	0.0113
0.2822	327.09	0.0113
0.3339	327.29	0.0113
0.0178	327.49	0
0.00125	327.69	0
0.00046875	327.89	0
0.0003125	328.09	0
0.00078125	328.29	0
0	328.49	0
0.0025	328.69	0.0113
0.0010938	328.89	0
0.3114	329.09	0.0113
0.2447	329.29	0
0.0828	329.49	0.2711
0.00015625	329.69	0.0904
0.00015625	329.89	0
0	330.09	0
0.00015625	330.29	0.0226
0.00015625	330.49	0
0.00015625	330.69	0
0.00015625	330.89	0
0.2688	331.09	0.0678
0.0686	331.29	0.0678
0.2948	331.49	0.0904
0.0029688	331.69	0.0791
0.00015625	331.89	0.0565
0.00375	332.09	0.0791
0.00125	332.29	0.0791
0	332.49	0
0	332.69	0.0791
0.00015625	332.89	0.0904
0.0741	333.09	0.0678
0.2063	333.29	0.0791
0.3275	333.49	0.0452
0.0106	333.69	0.0791
0.00015625	333.89	0.2033
0.00015625	334.09	0.0226
0.00015625	334.29	0.0113
0.00015625	334.49	0.0113
0.00015625	334.69	0.0113
0	334.89	0
0	335.09	0.0113
0.3061	335.29	0.0113
0.2698	335.49	0.0113
0.0534	335.69	0
0	335.89	0.0113
0.00015625	336.09	0.0113
0	336.29	0.0113
0.00015625	336.49	0.0113
0.00125	336.69	0.0113
0.00015625	336.89	0.0113
0.00015625	337.09	0.0113
0.2723	337.29	0.0113
0.0628	337.49	0.2711
0.2298	337.69	0.1807
0.000625	337.89	0.0113
0.00015625	338.09	0.0113
0.00015625	338.29	0
0	338.49	0.1581
0.00015625	338.69	0.0904
0.00015625	338.89	0.0904
0.00015625	339.09	0.0565
0.1392	339.29	0
0.1434	339.49	0.0904
0.3198	339.69	0
0.00625	339.89	0
0.00015625	340.09	0.0452
0.00015625	340.29	0.0113
0.00015625	340.49	0
0.00015625	340.69	0.1694
0.00015625	340.89	0.0904
0.00015625	341.09	0.0113
0.00015625	341.29	0.0113
0.298	341.49	0.0113
0.28	341.69	0
0.0323	341.89	0
0.00015625	342.09	0.0904
0.00015625	342.29	0.1468
0.00015625	342.49	0.0113
0.00015625	342.69	0.0113
0.00015625	342.89	0.0113
0	343.09	0.0113
0.00015625	343.29	0
0.2697	343.49	0
0.1172	343.69	0.0113
0.1613	343.89	0.0113
0	344.09	0
0.00015625	344.29	0
0.00015625	344.49	0.0904
0.00015625	344.69	0.0791
0.00078125	344.89	0.0791
0.00046875	345.09	0.0904
0.00046875	345.29	0
0.1863	345.49	0.0904
0.0992	345.69	0.0452
0.3072	345.89	0.0791
0.0039063	346.09	0.0678
0.00015625	346.29	0
0.00015625	346.49	0.0791
0.00015625	346.69	0.0565
0.00015625	346.89	0.0678
0.0035938	347.09	0.0791
0.0015625	347.29	0.0791
[truncated: 1,246 more rows]
