# Supplementary material for: PO2 Cycling Reduces Diaphragm Fatigue by Attenuating ROS Formation
Source: PLoS One. 2014 Oct 9;9(10):e109884. doi: 10.1371/journal.pone.0109884 (PMC4192541; doi:10.1371/journal.pone.0109884)
Supplement: Dataset S4 — Representative H2O2 (50 µM) contraction curves ( figure 5 ). (XLSX) [file pone.0109884.s004.xlsx]

## Sheet: Fig 5A H2O2
0	1800		Column A	max-min tension value
0	1800.2		Coumn B	time (s)
0.0142	1800.4
0.0142	1800.6
0	1800.8
0	1801
0.0142	1801.2
0	1801.4
0.0142	1801.6
0.0142	1801.8
0.0142	1802
0.0142	1802.2
0.0142	1802.4
0	1802.6
0.0142	1802.8
0	1803
0.0142	1803.2
0.0142	1803.4
0.0142	1803.6
0.0142	1803.8
0	1804
0	1804.2
0.0212	1804.4
0.0142	1804.6
0.0142	1804.8
0	1805
0.0142	1805.2
0	1805.4
0	1805.6
0	1805.8
0	1806
0	1806.2
0	1806.4
0.0142	1806.6
0.0212	1806.8
0.0212	1807
0.0142	1807.2
0.0142	1807.4
0.0212	1807.6
0	1807.8
0	1808
0.0142	1808.2
0.0142	1808.4
0.0142	1808.6
0	1808.8
0	1809
0	1809.2
0	1809.4
0	1809.6
0.0142	1809.8
0.0142	1810
0.0142	1810.2
0.0142	1810.4
0.0142	1810.6
0.0142	1810.8
0.0142	1811
0.0142	1811.2
0.0212	1811.4
0.0142	1811.6
0	1811.8
0	1812
0.0142	1812.2
0.0142	1812.4
0.0142	1812.6
0.0142	1812.8
0.0142	1813
0.0142	1813.2
0.0142	1813.4
0.0142	1813.6
0.0142	1813.8
0.0142	1814
0	1814.2
0.0142	1814.4
0.0142	1814.6
0.0142	1814.8
0.0142	1815
0	1815.2
0.0142	1815.4
0.0142	1815.6
0	1815.8
0.0142	1816
0	1816.2
0	1816.4
0.0142	1816.6
0	1816.8
0	1817
0.0142	1817.2
0.0142	1817.4
0.0142	1817.6
0	1817.8
0.0142	1818
0.0142	1818.2
0.0142	1818.4
0.0142	1818.6
0.0142	1818.8
0.0142	1819
0.0142	1819.2
0.0142	1819.4
0.0142	1819.6
0.0142	1819.8
0.0142	1820
0.0142	1820.2
0.0142	1820.4
0.0142	1820.6
0.0142	1820.8
0.0142	1821
0	1821.2
0	1821.4
0.0142	1821.6
0.0142	1821.8
0.0142	1822
0.0142	1822.2
0.0142	1822.4
0.0142	1822.6
0.0142	1822.8
0.0142	1823
0	1823.2
0.0142	1823.4
0.0142	1823.6
0	1823.8
0	1824
0.0142	1824.2
0.0142	1824.4
0.0142	1824.6
0	1824.8
0.0142	1825
0.0212	1825.2
0.0212	1825.4
0	1825.6
0	1825.8
0	1826
0	1826.2
0.0142	1826.4
0.0142	1826.6
0	1826.8
0.0142	1827
0.0142	1827.2
0	1827.4
0	1827.6
0	1827.8
0.0142	1828
0.0142	1828.2
0	1828.4
0	1828.6
0.0142	1828.8
0.0212	1829
0.0212	1829.2
0.0142	1829.4
0.0142	1829.6
0.0212	1829.8
0.0142	1830
0	1830.2
0	1830.4
0.0142	1830.6
0.0142	1830.8
0.0142	1831
0.0142	1831.2
0.0142	1831.4
0.0142	1831.6
0.0142	1831.8
0.0212	1832
0.0142	1832.2
0.0212	1832.4
0.0142	1832.6
0.0212	1832.8
1.1825	1833
1.1825	1833.2
92.3387	1833.4
0.7435	1833.6
0.0991	1833.8
0.0212	1834
0.0142	1834.2
0.0212	1834.4
0.0991	1834.6
0.0142	1834.8
0.0991	1835
87.0283	1835.2
86.8158	1835.4
2.2021	1835.6
0.0991	1835.8
0.0142	1836
0.0212	1836.2
0	1836.4
0.0142	1836.6
0.0142	1836.8
0.0142	1837
82.2347	1837.2
59.2863	1837.4
16.9369	1837.6
0.085	1837.8
0.0142	1838
0.0212	1838.2
0.0566	1838.4
0.085	1838.6
0.0212	1838.8
0.0212	1839
71.5924	1839.2
12.7098	1839.4
78.9351	1839.6
0.3965	1839.8
0.2903	1840
0.0212	1840.2
0.085	1840.4
0.1133	1840.6
0	1840.8
0.0142	1841
34.4969	1841.2
39.3755	1841.4
87.8213	1841.6
0.0142	1841.8
0.0142	1842
0.0142	1842.2
0.0142	1842.4
0.0142	1842.6
0.0142	1842.8
0.0142	1843
0.0991	1843.2
85.6971	1843.4
87.7646	1843.6
0.3894	1843.8
0.2124	1844
0.1558	1844.2
0.2407	1844.4
0.0142	1844.6
0.0142	1844.8
0.2974	1845
0.262	1845.2
85.5201	1845.4
85.9095	1845.6
1.2816	1845.8
0.0212	1846
0.3682	1846.2
0.3328	1846.4
0.2407	1846.6
0.2337	1846.8
0.0212	1847
0.0142	1847.2
82.5887	1847.4
58.6349	1847.6
15.2022	1847.8
0.0991	1848
0.1204	1848.2
0.0991	1848.4
0.1133	1848.6
0.0212	1848.8
0.0212	1849
0.0212	1849.2
72.8174	1849.4
11.2724	1849.6
78.2553	1849.8
0.0991	1850
0.0142	1850.2
0.0212	1850.4
0.3399	1850.6
0.262	1850.8
0	1851
0.0142	1851.2
40.5934	1851.4
34.0013	1851.6
87.1911	1851.8
0.1204	1852
0.1133	1852.2
0.0142	1852.4
0.1133	1852.6
0.3328	1852.8
0.0142	1853
0.0142	1853.2
0.2903	1853.4
81.4912	1853.6
86.4406	1853.8
0.2549	1854
0.1204	1854.2
0.1133	1854.4
0.0991	1854.6
0.0142	1854.8
0.0212	1855
0.0142	1855.2
0.0212	1855.4
83.0064	1855.6
84.373	1855.8
0.8072	1856
0.0991	1856.2
0.0142	1856.4
0.092	1856.6
0.1133	1856.8
0.0354	1857
0.0142	1857.2
0.0142	1857.4
79.9688	1857.6
65.0216	1857.8
9.8987	1858
0.0991	1858.2
0.0142	1858.4
0.1133	1858.6
0.1133	1858.8
0.0142	1859
0.0142	1859.2
0.0142	1859.4
73.5184	1859.6
8.8296	1859.8
68.4628	1860
0.1133	1860.2
0.0991	1860.4
0.0991	1860.6
0.0991	1860.8
0.0142	1861
0.0142	1861.2
0.0142	1861.4
49.6778	1861.6
24.9734	1861.8
83.9623	1862
0.1133	1862.2
0.1133	1862.4
0.1133	1862.6
0.092	1862.8
0.0142	1863
0.0142	1863.2
0.0142	1863.4
3.4837	1863.6
69.1142	1863.8
82.9994	1864
0.1416	1864.2
0.0212	1864.4
0.0142	1864.6
0.0142	1864.8
0.0142	1865
0.0142	1865.2
0.0142	1865.4
0.1133	1865.6
79.7918	1865.8
81.9019	1866
0.6089	1866.2
0.0142	1866.4
0.0212	1866.6
0.0212	1866.8
0.1133	1867
0.1133	1867.2
0.1133	1867.4
0.0212	1867.6
77.1649	1867.8
70.4171	1868
5.7849	1868.2
0.0991	1868.4
0.0991	1868.6
0.1133	1868.8
0.1133	1869
0.0212	1869.2
0.0212	1869.4
0.0142	1869.6
72.3359	1869.8
15.1597	1870
51.7029	1870.2
0.0212	1870.4
0.0991	1870.6
0.0212	1870.8
0.0142	1871
0.0142	1871.2
0.0212	1871.4
0.0142	1871.6
56.7797	1871.8
17.4326	1872
79.7777	1872.2
0.0425	1872.4
0.0142	1872.6
0.0142	1872.8
0.0142	1873
0	1873.2
0.0142	1873.4
0.0142	1873.6
14.5578	1873.8
50.7895	1874
79.4166	1874.2
0.0991	1874.4
0.0142	1874.6
0.0212	1874.8
0.0142	1875
0.0212	1875.2
0.0142	1875.4
0.0142	1875.6
0.0566	1875.8
76.6905	1876
78.7581	1876.2
0.4532	1876.4
0.0142	1876.6
0.0142	1876.8
0.0142	1877
0.0142	1877.2
0.0142	1877.4
0.0142	1877.6
0.0212	1877.8
74.6584	1878
72.5908	1878.2
3.2429	1878.4
0.0142	1878.6
0.0142	1878.8
0.0142	1879
0.0212	1879.2
0.0142	1879.4
0.0142	1879.6
0.0142	1879.8
71.2384	1880
30.4255	1880.2
32.0399	1880.4
0.0212	1880.6
0.0212	1880.8
0.0142	1881
0.0212	1881.2
0.0212	1881.4
0.0142	1881.6
0.0212	1881.8
61.6016	1882
12.292	1882.2
73.4971	1882.4
0.0354	1882.6
0.0212	1882.8
0.0212	1883
0.0142	1883.2
0.0142	1883.4
0.0142	1883.6
0.0142	1883.8
31.1903	1884
33.9234	1884.2
76.5276	1884.4
0.2195	1884.6
0	1884.8
0.0142	1885
0.0212	1885.2
0.0142	1885.4
0.0142	1885.6
0.0142	1885.8
0.0354	1886
72.1376	1886.2
75.9187	1886.4
0.4461	1886.6
0.0142	1886.8
0	1887
0	1887.2
0.0142	1887.4
0.0142	1887.6
0.0142	1887.8
0.0212	1888
72.6191	1888.2
72.2014	1888.4
1.8905	1888.6
0.0212	1888.8
0.0142	1889
0.0142	1889.2
0.0142	1889.4
0.0212	1889.6
0.0212	1889.8
0.0142	1890
69.8081	1890.2
46.9518	1890.4
17.5813	1890.6
0.0142	1890.8
0.0142	1891
0.0142	1891.2
0.0142	1891.4
0.0212	1891.6
0.0142	1891.8
0.0142	1892
64.3135	1892.2
8.3764	1892.4
63.2373	1892.6
0.0425	1892.8
0.0142	1893
0.0142	1893.2
0.0142	1893.4
0.0142	1893.6
0	1893.8
0.0142	1894
44.7285	1894.2
22.1624	1894.4
74.3681	1894.6
0.2195	1894.8
0.0212	1895
0.0142	1895.2
0.0142	1895.4
0.0142	1895.6
0.1133	1895.8
0.0566	1896
5.0343	1896.2
57.9834	1896.4
73.6175	1896.6
0.4319	1896.8
0.0142	1897
0.0142	1897.2
0.0142	1897.4
0.0142	1897.6
0.0212	1897.8
0.0142	1898
0.0212	1898.2
71.1251	1898.4
71.4579	1898.6
1.4515	1898.8
0.0142	1899
0.0142	1899.2
0.0212	1899.4
0	1899.6
0.0142	1899.8
0.085	1900
0.1133	1900.2
68.7814	1900.4
57.1338	1900.6
10.4086	1900.8
0.0142	1901
0.0142	1901.2
0.0142	1901.4
0.0142	1901.6
0	1901.8
0.0142	1902
0.0142	1902.2
64.6888	1902.4
15.4358	1902.6
46.0667	1902.8
0.0212	1903
0.0142	1903.2
0.0212	1903.4
0.0142	1903.6
0	1903.8
0.0142	1904
0.0142	1904.2
53.2394	1904.4
15.0039	1904.6
71.2951	1904.8
0.1912	1905
0.0142	1905.2
0.0142	1905.4
0.0142	1905.6
0.0142	1905.8
0.0142	1906
0.0142	1906.2
20.2931	1906.4
39.6941	1906.6
71.6562	1906.8
0.4319	1907
0.0142	1907.2
0.0142	1907.4
0.0142	1907.6
0.0142	1907.8
0.1133	1908
0.0142	1908.2
0.0637	1908.4
69.3337	1908.6
70.2188	1908.8
1.2037	1909
0.0142	1909.2
0.0637	1909.4
0.0991	1909.6
0.0142	1909.8
0.0142	1910
0.0142	1910.2
0.0212	1910.4
67.5565	1910.6
61.3609	1910.8
6.7691	1911
0.0142	1911.2
0.1133	1911.4
0.0991	1911.6
0.0142	1911.8
0.0142	1912
0.0212	1912.2
0.0142	1912.4
64.5755	1912.6
31.2894	1912.8
28.4854	1913
0.0991	1913.2
0.0991	1913.4
0.0212	1913.6
0.0142	1913.8
0.0142	1914
0.0212	1914.2
0.0991	1914.4
57.24	1914.6
10.9325	1914.8
64.3206	1915
0.2195	1915.2
0.1133	1915.4
0.0142	1915.6
0.0142	1915.8
0.0142	1916
0.0142	1916.2
0.1133	1916.4
36.1325	1916.6
25.9223	1916.8
70.0772	1917
0.3682	1917.2
0.0212	1917.4
0.0142	1917.6
0.1133	1917.8
0.0354	1918
0.0142	1918.2
0.0212	1918.4
1.7914	1918.6
60.0864	1918.8
68.6044	1919
0.9842	1919.2
0.0142	1919.4
0.0142	1919.6
0.0142	1919.8
0.1204	1920
0.0142	1920.2
0.0142	1920.4
0.0212	1920.6
66.2395	1920.8
62.5221	1921
4.7653	1921.2
0.0212	1921.4
0.0142	1921.6
0.0991	1921.8
0.0142	1922
0.0142	1922.2
0.0142	1922.4
0.0142	1922.6
63.9666	1922.8
44.7214	1923
17.4255	1923.2
0.0212	1923.4
0.0212	1923.6
0.0142	1923.8
0.0142	1924
0.0142	1924.2
0.0991	1924.4
0.1133	1924.6
59.1659	1924.8
9.4243	1925
51.1931	1925.2
0.1133	1925.4
0.0212	1925.6
0.0212	1925.8
0.0212	1926
0.0142	1926.2
0.1133	1926.4
0.0991	1926.6
46.2225	1926.8
17.1493	1927
67.6839	1927.2
0.2691	1927.4
0.0142	1927.6
0.0991	1927.8
0.0212	1928
0.0142	1928.2
0.0142	1928.4
0.0142	1928.6
14.1047	1928.8
42.2077	1929
66.8342	1929.2
0.7435	1929.4
0.0212	1929.6
0.0142	1929.8
0.0212	1930
0.0142	1930.2
0.0142	1930.4
0.0142	1930.6
0.0142	1930.8
65.319	1931
62.6	1931.2
3.597	1931.4
0.0142	1931.6
0.0212	1931.8
0.0142	1932
0.0212	1932.2
0.0212	1932.4
0.0142	1932.6
0.0212	1932.8
63.0603	1933
51.7666	1933.2
11.6689	1933.4
0.0212	1933.6
0.0212	1933.8
0.0212	1934
0.0142	1934.2
0.0142	1934.4
0.0142	1934.6
0.0142	1934.8
59.966	1935
23.0475	1935.2
34.1216	1935.4
0.092	1935.6
0.0212	1935.8
0	1936
0.0142	1936.2
0.0142	1936.4
0.0142	1936.6
0.0142	1936.8
51.7525	1937
12.2283	1937.2
62.3239	1937.4
0.1983	1937.6
0.0212	1937.8
0.0212	1938
0.0212	1938.2
0.1133	1938.4
0.0991	1938.6
0.0142	1938.8
30.1706	1939
27.9827	1939.2
65.5385	1939.4
0.6868	1939.6
0.0991	1939.8
0.1204	1940
0.0142	1940.2
0.0142	1940.4
0.0142	1940.6
0.0142	1940.8
0.9063	1941
58.7481	1941.2
61.9982	1941.4
2.8181	1941.6
0.0142	1941.8
0.0142	1942
0.0142	1942.2
0.0991	1942.4
0.0991	1942.6
0.1133	1942.8
0.1133	1943
61.9769	1943.2
54.7759	1943.4
8.4189	1943.6
0.0637	1943.8
0	1944
0.0991	1944.2
0.0142	1944.4
0.1133	1944.6
0.0212	1944.8
0.0142	1945
59.3783	1945.2
36.6636	1945.4
21.8509	1945.6
0.1133	1945.8
0.0142	1946
0.0142	1946.2
0.0212	1946.4
0.0142	1946.6
0.0212	1946.8
0.0566	1947
54.2448	1947.2
8.7942	1947.4
51.0656	1947.6
0.1345	1947.8
0.1133	1948
0.0142	1948.2
0.0142	1948.4
0.0142	1948.6
0.0212	1948.8
0.0142	1949
40.9899	1949.2
18.4097	1949.4
63.2868	1949.6
0.7081	1949.8
0.0142	1950
0.0212	1950.2
0.1133	1950.4
0.0566	1950.6
0.0142	1950.8
0.0142	1951
11.0671	1951.2
42.4839	1951.4
61.0706	1951.6
2.3437	1951.8
0.0991	1952
0.0142	1952.2
0.0142	1952.4
0.1133	1952.6
0.0142	1952.8
0.0142	1953
0.0425	1953.2
61.1131	1953.4
55.5973	1953.6
6.5071	1953.8
0.092	1954
0.0212	1954.2
0.092	1954.4
0.1204	1954.6
0.0142	1954.8
0.0212	1955
0.0142	1955.2
58.7127	1955.4
44.5302	1955.6
14.8906	1955.8
0.1133	1956
0.0142	1956.2
0.0142	1956.4
0.0142	1956.6
0.092	1956.8
0.1133	1957
0.0637	1957.2
55.0096	1957.4
18.9407	1957.6
35.5236	1957.8
0.2337	1958
0.1133	1958.2
0.0142	1958.4
0.0991	1958.6
0.0142	1958.8
0.0142	1959
0.0212	1959.2
46.8668	1959.4
12.9788	1959.6
58.3162	1959.8
0.7081	1960
0.0142	1960.2
0.0212	1960.4
0.0212	1960.6
0.0212	1960.8
0.0142	1961
0.0142	1961.2
26.3613	1961.4
27.9827	1961.6
59.5978	1961.8
2.1384	1962
0.0212	1962.2
0.0212	1962.4
0.0142	1962.6
0.0142	1962.8
0.0142	1963
0.0142	1963.2
0.6727	1963.4
55.5689	1963.6
55.5618	1963.8
5.2468	1964
0.0142	1964.2
0.0142	1964.4
0.0142	1964.6
0.0142	1964.8
0.0142	1965
0.0142	1965.2
0.0142	1965.4
57.8631	1965.6
48.3679	1965.8
10.9396	1966
0.0142	1966.2
0.0566	1966.4
0.0142	1966.6
0.0142	1966.8
0.0142	1967
0.0142	1967.2
0.0142	1967.4
54.7617	1967.6
31.5443	1967.8
23.4794	1968
0.1558	1968.2
0.0142	1968.4
0.0142	1968.6
0.0142	1968.8
0.0142	1969
0.0142	1969.2
0.0142	1969.4
49.5504	1969.6
9.6438	1969.8
48.0847	1970
0.7505	1970.2
0.0142	1970.4
0.0142	1970.6
0.0142	1970.8
0.0142	1971
0.0142	1971.2
0.0142	1971.4
36.9327	1971.6
18.962	1971.8
58.0967	1972
1.8905	1972.2
0.0212	1972.4
0.0142	1972.6
0.0142	1972.8
0.0142	1973
0.0142	1973.2
0.0142	1973.4
9.9341	1973.6
40.6217	1973.8
55.137	1974
4.305	1974.2
0.0142	1974.4
0.0142	1974.6
0.0142	1974.8
0.0212	1975
0.0212	1975.2
0.0212	1975.4
0.0212	1975.6
56.8647	1975.8
49.7628	1976
8.4189	1976.2
0.0142	1976.4
0.0142	1976.6
0.0142	1976.8
0.0212	1977
0.0142	1977.2
0.0142	1977.4
0.0212	1977.6
54.167	1977.8
39.4109	1978
16.0447	1978.2
0.1912	1978.4
0.0142	1978.6
0.0142	1978.8
0.0142	1979
0.0142	1979.2
0.0142	1979.4
0.0142	1979.6
50.2938	1979.8
17.036	1980
33.9517	1980.2
0.7222	1980.4
0.0142	1980.6
0.0142	1980.8
0.0142	1981
0.0142	1981.2
0.0142	1981.4
0.0142	1981.6
42.5618	1981.8
13.4957	1982
53.3739	1982.2
1.6569	1982.4
0.0142	1982.6
0.0142	1982.8
0.0142	1983
0.1133	1983.2
0.0142	1983.4
0.0142	1983.6
24.0884	1983.8
26.9914	1984
54.2307	1984.2
3.5616	1984.4
0.0142	1984.6
0.0142	1984.8
0.0142	1985
0.0142	1985.2
0.0142	1985.4
0.0142	1985.6
0.7505	1985.8
51.4692	1986
50.1947	1986.2
6.5284	1986.4
0.1345	1986.6
0.0142	1986.8
0.0142	1987
0.0142	1987.2
0.0142	1987.4
0.0142	1987.6
0.0212	1987.8
53.1969	1988
43.3052	1988.2
11.6618	1988.4
0.2761	1988.6
0.0142	1988.8
0.0142	1989
0.0142	1989.2
0.0142	1989.4
0.0142	1989.6
0.0142	1989.8
50.0319	1990
28.358	1990.2
22.6014	1990.4
0.7222	1990.6
0.0212	1990.8
0.0212	1991
0.0142	1991.2
0.0142	1991.4
0.0142	1991.6
0.0142	1991.8
45.0471	1992
10.2457	1992.2
43.7797	1992.4
1.4728	1992.6
0.0142	1992.8
0.0142	1993
0.0142	1993.2
0.0142	1993.4
0.0142	1993.6
0.0142	1993.8
33.6968	1994
18.6009	1994.2
52.7721	1994.4
2.8889	1994.6
0.0991	1994.8
0.0142	1995
0.0142	1995.2
0.0142	1995.4
0.0142	1995.6
0.0142	1995.8
9.9554	1996
36.8973	1996.2
49.7628	1996.4
5.2114	1996.6
0.1629	1996.8
0.0142	1997
0.0142	1997.2
0.0142	1997.4
0.1133	1997.6
0.0991	1997.8
0.0212	1998
52.0853	1998.2
44.8772	1998.4
8.8721	1998.6
0.2903	1998.8
0.0142	1999
0.0991	1999.2
0.0142	1999.4
0.0212	1999.6
0.0991	1999.8
0.0212	2000
49.253	2000.2
35.6581	2000.4
15.5137	2000.6
0.5877	2000.8
0.0991	2001
0.1204	2001.2
0.0212	2001.4
0.0142	2001.6
0.0212	2001.8
0.0142	2002
45.5711	2002.2
16.3846	2002.4
30.4255	2002.6
1.1258	2002.8
0.0637	2003
0.0142	2003.2
0.0142	2003.4
0.092	2003.6
0.0779	2003.8
0.0142	2004
38.632	2004.2
13.1204	2004.4
48.0705	2004.6
2.28	2004.8
0.0142	2005
0.0637	2005.2
0.0142	2005.4
0.0142	2005.6
0.0637	2005.8
0.0142	2006
22.7572	2006.2
24.5486	2006.4
48.9698	2006.6
4.0289	2006.8
0.0991	2007
0.0142	2007.2
0.0212	2007.4
0.0142	2007.6
0.0212	2007.8
0.0142	2008
1.1046	2008.2
45.8472	2008.4
45.2524	2008.6
6.762	2008.8
0.2549	2009
0.0142	2009.2
0.0212	2009.4
0.0212	2009.6
0.0142	2009.8
0.0142	2010
0.0142	2010.2
48.4104	2010.4
39.2197	2010.6
11.0883	2010.8
0.5169	2011
0.0142	2011.2
0.0142	2011.4
0.0142	2011.6
0.0142	2011.8
0.0142	2012
0.0142	2012.2
45.2949	2012.4
26.7082	2012.6
20.2223	2012.8
0.9842	2013
0.0142	2013.2
0.0142	2013.4
0.0142	2013.6
0.1133	2013.8
0.0142	2014
0.0142	2014.2
40.5509	2014.4
9.9271	2014.6
38.4338	2014.8
1.6356	2015
0.0425	2015.2
0.0142	2015.4
0.092	2015.6
0.1133	2015.8
0.0142	2016
0.0142	2016.2
31.2398	2016.4
16.9723	2016.6
47.7165	2016.8
2.9739	2017
0.0991	2017.2
0.0142	2017.4
0.0142	2017.6
0.0142	2017.8
0.0142	2018
0.1133	2018.2
10.6422	2018.4
32.1391	2018.6
45.0825	2018.8
5.0768	2019
0.177	2019.2
0.0142	2019.4
0.0142	2019.6
0.0212	2019.8
0.0779	2020
0.1204	2020.2
0.0212	2020.4
47.1996	2020.6
40.6925	2020.8
8.2773	2021
0.3399	2021.2
0.0991	2021.4
0.0991	2021.6
0.0991	2021.8
0.0212	2022
0.0212	2022.2
0.0142	2022.4
44.6081	2022.6
32.925	2022.8
13.8852	2023
0.6514	2023.2
0.0142	2023.4
0.0142	2023.6
0.0991	2023.8
0	2024
0.0142	2024.2
0.0142	2024.4
41.1598	2024.6
16.5758	2024.8
26.2409	2025
1.1754	2025.2
0.1133	2025.4
0.085	2025.6
0.0142	2025.8
0.0212	2026
0.0212	2026.2
0.0212	2026.4
35.467	2026.6
11.9026	2026.8
42.8946	2027
2.2233	2027.2
0.0991	2027.4
0.0991	2027.6
0.0142	2027.8
0.0142	2028
0.0142	2028.2
0.0142	2028.4
22.2049	2028.6
21.2773	2028.8
44.5231	2029
3.7173	2029.2
0.0991	2029.4
0.0212	2029.6
0.0212	2029.8
0.0212	2030
0.0212	2030.2
0.0212	2030.4
1.7277	2030.6
40.0198	2030.8
41.1669	2031
6.0964	2031.2
0.262	2031.4
0.0142	2031.6
0.0142	2031.8
0.0142	2032
0.0142	2032.2
0.1133	2032.4
0.0212	2032.6
43.7797	2032.8
36.168	2033
9.8279	2033.2
0.439	2033.4
0.0142	2033.6
0.0212	2033.8
0.0142	2034
0.0991	2034.2
0.0142	2034.4
0.0142	2034.6
41.004	2034.8
25.7594	2035
17.3334	2035.2
0.7435	2035.4
0.085	2035.6
0.1133	2035.8
0.0142	2036
0.0142	2036.2
0.0142	2036.4
0.0991	2036.6
37.1168	2036.8
8.8366	2037
33.0879	2037.2
1.3595	2037.4
0.092	2037.6
0.0779	2037.8
0.0212	2038
0.0991	2038.2
0.1204	2038.4
0.0142	2038.6
29.5617	2038.8
14.5012	2039
43.2698	2039.2
2.5349	2039.4
0.1133	2039.6
0.0212	2039.8
0.0991	2040
0.0212	2040.2
0.0212	2040.4
0.0142	2040.6
11.8034	2040.8
27.1614	2041
41.1102	2041.2
4.3475	2041.4
0.085	2041.6
0.0142	2041.8
0.0142	2042
0.0142	2042.2
0.1133	2042.4
0.0142	2042.6
0.0566	2042.8
42.5405	2043
37.3858	2043.2
7.1939	2043.4
0.262	2043.6
0.0142	2043.8
0.0991	2044
0.0991	2044.2
0.0142	2044.4
0.0991	2044.6
0.0142	2044.8
40.5792	2045
31.0203	2045.2
11.761	2045.4
0.4673	2045.6
0.0425	2045.8
0.085	2046
0.0142	2046.2
0.0142	2046.4
0.0142	2046.6
0.0142	2046.8
37.7257	2047
17.3334	2047.2
21.8863	2047.4
0.8851	2047.6
0.0142	2047.8
0.0142	2048
0.0142	2048.2
0.0142	2048.4
0.0142	2048.6
0.0142	2048.8
33.0029	2049
10.2528	2049.2
37.9027	2049.4
1.7277	2049.6
0.0142	2049.8
0.0142	2050
0	2050.2
0.0142	2050.4
0.0142	2050.6
0.1204	2050.8
22.2262	2051
17.6379	2051.2
40.7491	2051.4
3.0518	2051.6
0.0991	2051.8
0.0142	2052
0.0142	2052.2
0.0142	2052.4
0.0991	2052.6
0.0142	2052.8
2.7685	2053
34.3057	2053.2
37.9594	2053.4
5.0697	2053.6
0.0991	2053.8
0.0212	2054
0.0142	2054.2
0.0142	2054.4
0.1133	2054.6
0.0142	2054.8
0.0212	2055
39.8853	2055.2
33.711	2055.4
8.2773	2055.6
0.3115	2055.8
0.0142	2056
0.0142	2056.2
0.1133	2056.4
0.0142	2056.6
0.0142	2056.8
0.0142	2057
37.5841	2057.2
25.37	2057.4
14.2817	2057.6
0.5948	2057.8
0.0142	2058
0.085	2058.2
0.0142	2058.4
0.0212	2058.6
0.0142	2058.8
0.0142	2059
34.3624	2059.2
8.7588	2059.4
27.7349	2059.6
1.0833	2059.8
0.0142	2060
0.0142	2060.2
0.0212	2060.4
0.0142	2060.6
0.0142	2060.8
0.0142	2061
28.181	2061.2
12.1787	2061.4
39.2834	2061.6
2.0038	2061.8
0.0142	2062
0.0142	2062.2
0.0142	2062.4
0.0142	2062.6
0.1133	2062.8
0.0142	2063
13.3541	2063.2
22.4669	2063.4
38.0372	2063.6
3.4837	2063.8
0.0991	2064
0	2064.2
0.0142	2064.4
0.0212	2064.6
0.0142	2064.8
0.0142	2065
0.0142	2065.2
38.2213	2065.4
34.8085	2065.6
5.8203	2065.8
0.262	2066
0	2066.2
0.0142	2066.4
0.1133	2066.6
0.0991	2066.8
0.0142	2067
0.0212	2067.2
37.2513	2067.4
29.6467	2067.6
9.6226	2067.8
0.3965	2068
0.0142	2068.2
0.0425	2068.4
0.0991	2068.6
0.0142	2068.8
0.0212	2069
0.1133	2069.2
34.7518	2069.4
18.4876	2069.6
17.8008	2069.8
0.7222	2070
0.1133	2070.2
0.0142	2070.4
0.0142	2070.6
0.0991	2070.8
0.1133	2071
0.0142	2071.2
30.9424	2071.4
8.5747	2071.6
33.1941	2071.8
1.2958	2072
0.0212	2072.2
0.0142	2072.4
0.1133	2072.6
0.0212	2072.8
0.0142	2073
0.0142	2073.2
22.3678	2073.4
14.572	2073.6
37.7399	2073.8
2.287	2074
0.0991	2074.2
0.0991	2074.4
0.0212	2074.6
0.0212	2074.8
0.0212	2075
0.0142	2075.2
4.3829	2075.4
28.9386	2075.6
35.4457	2075.8
3.9935	2076
0.1133	2076.2
0.0212	2076.4
0.0991	2076.6
0.0142	2076.8
0.0142	2077
0.0142	2077.2
0.0354	2077.4
36.699	2077.6
31.6717	2077.8
6.6841	2078
0.2124	2078.2
0.0142	2078.4
0.0142	2078.6
0.0212	2078.8
0.0142	2079
0.0142	2079.2
0.0142	2079.4
34.6598	2079.6
25.0938	2079.8
11.4848	2080
0.4744	2080.2
0.0142	2080.4
0.0142	2080.6
0.0142	2080.8
0.0142	2081
0.0142	2081.2
0.0142	2081.4
32.1037	2081.6
10.621	2081.8
22.7006	2082
0.8072	2082.2
0.0142	2082.4
0.0142	2082.6
0.0142	2082.8
0.092	2083
0.0991	2083.2
0.0142	2083.4
27.126	2083.6
10.012	2083.8
35.5165	2084
1.494	2084.2
0.0142	2084.4
0.0142	2084.6
0.0142	2084.8
0.0142	2085
0.1204	2085.2
0.0142	2085.4
14.8269	2085.6
18.4238	2085.8
35.3466	2086
2.6694	2086.2
0.0991	2086.4
0	2086.6
0.0142	2086.8
0.092	2087
0.0212	2087.2
0.0142	2087.4
0.2549	2087.6
33.9659	2087.8
32.7338	2088
4.5245	2088.2
0.2337	2088.4
0.1133	2088.6
0.0212	2088.8
0.0142	2089
0.0991	2089.2
0.1133	2089.4
0.0142	2089.6
34.3836	2089.8
28.5563	2090
7.7675	2090.2
0.262	2090.4
0.0142	2090.6
0.0142	2090.8
0.1133	2091
0.0142	2091.2
0.0142	2091.4
0.0142	2091.6
32.3302	2091.8
19.6063	2092
14.1471	2092.2
0.4956	2092.4
0.1204	2092.6
0.0142	2092.8
0.0142	2093
0.0142	2093.2
0.0142	2093.4
0.0212	2093.6
29.2997	2093.8
7.0665	2094
28.2093	2094.2
0.9276	2094.4
0.1133	2094.6
0.0142	2094.8
0.0142	2095
0.0425	2095.2
0.0991	2095.4
0.0142	2095.6
22.3819	2095.8
11.9238	2096
34.9501	2096.2
1.7348	2096.4
0.0991	2096.6
0.0142	2096.8
0.0142	2097
0.0991	2097.2
0.085	2097.4
0.0142	2097.6
6.4646	2097.8
23.8547	2098
33.1162	2098.2
3.1226	2098.4
0.0991	2098.6
0.085	2098.8
0.0212	2099
0.0142	2099.2
0.0142	2099.4
0.0142	2099.6
0.0212	2099.8
33.9659	2100
30.1494	2100.2
5.2538	2100.4
0.1629	2100.6
0.0212	2100.8
0.0142	2101
0.0142	2101.2
0.0212	2101.4
0.0142	2101.6
0.0142	2101.8
32.3302	2102
25.0159	2102.2
9.0845	2102.4
0.3115	2102.6
0.0212	2102.8
0.0212	2103
0.0212	2103.2
0.0142	2103.4
0.1133	2103.6
0.1133	2103.8
30.1565	2104
12.8585	2104.2
18.0203	2104.4
0.6656	2104.6
0.0212	2104.8
0.0212	2105
0.1133	2105.2
0.0142	2105.4
0.0142	2105.6
0.0142	2105.8
26.2126	2106
8.1994	2106.2
31.6717	2106.4
1.1541	2106.6
0.1133	2106.8
0.0991	2107
0.0142	2107.2
0.1133	2107.4
0.092	2107.6
0.0142	2107.8
16.2642	2108
15.0039	2108.2
33.1374	2108.4
2.0109	2108.6
0.1133	2108.8
0.1133	2109
0.0142	2109.2
0.092	2109.4
0.1133	2109.6
0.0142	2109.8
0.9205	2110
29.5759	2110.2
31.0911	2110.4
3.4978	2110.6
0.1912	2110.8
0.0142	2111
0.1133	2111.2
0	2111.4
0.0142	2111.6
0	2111.8
0.0991	2112
31.9975	2112.2
27.5508	2112.4
6.1814	2112.6
0.177	2112.8
0.1133	2113
0.0212	2113.2
0.0212	2113.4
0.0991	2113.6
0.0212	2113.8
0.0212	2114
30.3901	2114.2
20.6967	2114.4
11.0104	2114.6
0.3753	2114.8
0.085	2115
0.085	2115.2
0.0142	2115.4
0.0142	2115.6
0.0142	2115.8
0.0142	2116
27.9473	2116.2
5.9548	2116.4
23.3661	2116.6
0.7435	2116.8
0.0142	2117
0.0142	2117.2
0.0212	2117.4
0.0212	2117.6
0.0142	2117.8
0.0142	2118
22.5023	2118.2
9.9341	2118.4
32.4719	2118.6
1.3807	2118.8
0.0142	2119
0.0142	2119.2
0.0142	2119.4
0.0142	2119.6
0.0991	2119.8
0.0991	2120
8.8508	2120.2
19.493	2120.4
31.3319	2120.6
2.3791	2120.8
0.1133	2121
0.0142	2121.2
0.0142	2121.4
0.1204	2121.6
0.0142	2121.8
0.0142	2122
0.0212	2122.2
31.5089	2122.4
28.9528	2122.6
4.1139	2122.8
0.1912	2123
0.0991	2123.2
0.0991	2123.4
0.0142	2123.6
0.0142	2123.8
0.092	2124
0.1133	2124.2
30.3052	2124.4
24.8035	2124.6
7.2223	2124.8
0.262	2125
0.0142	2125.2
0.0142	2125.4
0.1204	2125.6
0.1204	2125.8
0.0142	2126
0.0212	2126.2
28.5987	2126.4
15.011	2126.6
14.2179	2126.8
0.5877	2127
0.0354	2127.2
0.1133	2127.4
0.0142	2127.6
0.0142	2127.8
0.0212	2128
0.0142	2128.2
25.5541	2128.4
6.67	2128.6
28.004	2128.8
0.8709	2129
0.0142	2129.2
0.0142	2129.4
0.0142	2129.6
0.0142	2129.8
0.0142	2130
0.0142	2130.2
0.0142	2130.4
0.0142	2130.6
0.0142	2130.8
0.0142	2131
0.0142	2131.2
0.0142	2131.4
0.0142	2131.6
0.0142	2131.8
0.0142	2132
0.0142	2132.2
0.0142	2132.4
0.0142	2132.6
0.0142	2132.8
0.0142	2133
0.0142	2133.2
0.0142	2133.4
0.0142	2133.6
0.0142	2133.8
0.0142	2134
0.0142	2134.2
0.0142	2134.4
0.0142	2134.6
0.0142	2134.8
0.0142	2135
0.0142	2135.2
0.0142	2135.4
0.0142	2135.6
0.0142	2135.8
0.0142	2136
0.0142	2136.2
0.0142	2136.4
0.0142	2136.6
0.0142	2136.8
0.0142	2137
0.0142	2137.2
0.0142	2137.4
0.0142	2137.6
0.0142	2137.8
0.0142	2138
0.0142	2138.2
0.0142	2138.4
0.0142	2138.6
0.0142	2138.8
0.0142	2139
0.0142	2139.2
0.0142	2139.4
0.0142	2139.6
0.0142	2139.8
0.0142	2140
0.0142	2140.2
0.0142	2140.4
0.0142	2140.6
0.0142	2140.8
0.0142	2141
0.0142	2141.2
0.0142	2141.4
0.0142	2141.6
0.0142	2141.8
0.0142	2142
0.0142	2142.2
0.0142	2142.4
0.0142	2142.6
0.0142	2142.8
0.0142	2143
0.0142	2143.2
0.0142	2143.4
0.0142	2143.6
0.0142	2143.8
0.0142	2144
0.0142	2144.2
0.0142	2144.4
0.0142	2144.6
0.0142	2144.8
0.0142	2145
0.0142	2145.2
0.0142	2145.4
0.0142	2145.6
0.0142	2145.8
0.0142	2146
0.0142	2146.2
0.0142	2146.4
0.0142	2146.6
0.0142	2146.8
0.0142	2147
0.0142	2147.2
0.0142	2147.4
0.0142	2147.6
0.0142	2147.8
0.0142	2148
0.0142	2148.2
0.0142	2148.4
0.0142	2148.6
0.0142	2148.8
0.0142	2149
0.0142	2149.2
0.0142	2149.4
0.0142	2149.6
0.0142	2149.8
0.0142	2150
0.0142	2150.2
0.0142	2150.4
0.0142	2150.6
0.0142	2150.8
0.0142	2151
0.0142	2151.2
0.0142	2151.4
0.0142	2151.6
0.0142	2151.8
0.0142	2152
0.0142	2152.2
0.0142	2152.4
0.0142	2152.6
0.0142	2152.8
0.0142	2153
0.0142	2153.2
0.0142	2153.4
0.0142	2153.6
0.0142	2153.8
0.0142	2154
0.0142	2154.2
0.0142	2154.4
0.0142	2154.6
0.0142	2154.8
0.0142	2155
0.0142	2155.2
0.0142	2155.4
0.0142	2155.6
0.0142	2155.8
0.0142	2156
0.0142	2156.2
0.0142	2156.4
0.0142	2156.6
0.0142	2156.8
0.0142	2157
0.0142	2157.2
0.0142	2157.4
0.0142	2157.6
0.0142	2157.8
0.0142	2158
0.0142	2158.2
0.0142	2158.4
0.0142	2158.6
0.0142	2158.8
0.0142	2159
0.0142	2159.2
0.0142	2159.4
0.0142	2159.6
0.0142	2159.8

## Sheet: Fig 5A after wash
0.0142	5759.8		Column A	max-min tension value
0.0142	5760		Coumn B	time (s)
0.0142	5760.2
0.0142	5760.4
0.0142	5760.6
0.0142	5760.8
0.0142	5761
0.0212	5761.2
0	5761.4
0.0142	5761.6
0.0142	5761.8
0.0142	5762
0.0142	5762.2
0.0142	5762.4
0	5762.6
0	5762.8
0	5763
0.0142	5763.2
0.0142	5763.4
0.0142	5763.6
0.0142	5763.8
0	5764
0.0566	5764.2
0.0142	5764.4
0.0779	5764.6
0	5764.8
0.0142	5765
0.0991	5765.2
0.0991	5765.4
0	5765.6
0.1133	5765.8
0.0779	5766
0.0354	5766.2
0.0142	5766.4
0.0142	5766.6
0.0354	5766.8
0.0991	5767
0.1345	5767.2
0.0991	5767.4
0.1133	5767.6
0.1133	5767.8
0.0142	5768
0.0142	5768.2
0.1204	5768.4
0.1133	5768.6
0.085	5768.8
0.1204	5769
0.1133	5769.2
0.1204	5769.4
0.1133	5769.6
0.0991	5769.8
0.1204	5770
0.1133	5770.2
0.1133	5770.4
0.1204	5770.6
0.0991	5770.8
0.0142	5771
0.0637	5771.2
0.1204	5771.4
0.0991	5771.6
0.0991	5771.8
0.0991	5772
0.0142	5772.2
0.0142	5772.4
0.0566	5772.6
0.0142	5772.8
0.0142	5773
0.0142	5773.2
0	5773.4
0	5773.6
0.0142	5773.8
0.0142	5774
0.0142	5774.2
0	5774.4
0	5774.6
0	5774.8
0.0142	5775
0.0142	5775.2
0.0142	5775.4
0.0142	5775.6
0.0142	5775.8
0.0142	5776
0.0142	5776.2
0.0142	5776.4
0.0142	5776.6
0.0142	5776.8
0.0991	5777
0.0142	5777.2
0.0142	5777.4
0.0142	5777.6
0	5777.8
0	5778
0	5778.2
0	5778.4
0	5778.6
0	5778.8
0	5779
0	5779.2
0	5779.4
0.0142	5779.6
0.0142	5779.8
0	5780
0	5780.2
0.0142	5780.4
0.0142	5780.6
0	5780.8
0.0142	5781
0.0142	5781.2
0.0142	5781.4
0.0142	5781.6
0	5781.8
0.0142	5782
0.0142	5782.2
0.0142	5782.4
0	5782.6
0	5782.8
0.0142	5783
0.0142	5783.2
0.0142	5783.4
0	5783.6
0	5783.8
0	5784
0	5784.2
0	5784.4
0	5784.6
0.0142	5784.8
0	5785
0	5785.2
0.0142	5785.4
0.0142	5785.6
0.0142	5785.8
0.0142	5786
0.0142	5786.2
0.0142	5786.4
0.0142	5786.6
0	5786.8
0	5787
0.0142	5787.2
0.0142	5787.4
0.0142	5787.6
0.0142	5787.8
0.0142	5788
0	5788.2
0	5788.4
0.0142	5788.6
0.0142	5788.8
0.0142	5789
0.0142	5789.2
0	5789.4
0.0142	5789.6
0	5789.8
0.0142	5790
0.0212	5790.2
0	5790.4
0.0142	5790.6
0.0212	5790.8
75.5434	5791
77.0941	5791.2
0.2407	5791.4
0.0212	5791.6
0.0142	5791.8
0.0142	5792
0.092	5792.2
0.092	5792.4
0.092	5792.6
0.1133	5792.8
68.3849	5793
41.3651	5793.2
18.4451	5793.4
0.0991	5793.6
0.0142	5793.8
0.0354	5794
0.0142	5794.2
0.0991	5794.4
0.0779	5794.6
0.0142	5794.8
49.2742	5795
18.2752	5795.2
73.3484	5795.4
0.0142	5795.6
0.0142	5795.8
0.0142	5796
0.0142	5796.2
0.0142	5796.4
0.0142	5796.6
0.0142	5796.8
5.5654	5797
57.24	5797.2
72.9307	5797.4
0.177	5797.6
0.1133	5797.8
0.0991	5798
0.1133	5798.2
0.1133	5798.4
0.0991	5798.6
0.0142	5798.8
0.0354	5799
70.9269	5799.2
72.6687	5799.4
0.1558	5799.6
0.0991	5799.8
0.0779	5800
0.0142	5800.2
0	5800.4
0.0142	5800.6
0.0142	5800.8
0.0142	5801
69.0222	5801.2
67.3865	5801.4
2.3791	5801.6
0.0991	5801.8
0.092	5802
0.0425	5802.2
0.0142	5802.4
0.0142	5802.6
0.0142	5802.8
0.0142	5803
64.5118	5803.2
15.8111	5803.4
40.9049	5803.6
0.0142	5803.8
0.0142	5804
0.0142	5804.2
0.0142	5804.4
0.0142	5804.6
0.0142	5804.8
0.0991	5805
45.7481	5805.2
19.9674	5805.4
73.1077	5805.6
0.1133	5805.8
0.0212	5806
0.1133	5806.2
0.0142	5806.4
0.0142	5806.6
0.0142	5806.8
0.0142	5807
3.4554	5807.2
60.2846	5807.4
73.2422	5807.6
0.092	5807.8
0.1133	5808
0.0991	5808.2
0.092	5808.4
0.0142	5808.6
0.0142	5808.8
0.0212	5809
0.0354	5809.2
71.0968	5809.4
72.9873	5809.6
0.1416	5809.8
0.1133	5810
0.085	5810.2
0.092	5810.4
0.092	5810.6
0.0142	5810.8
0.0212	5811
0.0142	5811.2
69.355	5811.4
67.8539	5811.6
2.3225	5811.8
0.1133	5812
0.0991	5812.2
0.0425	5812.4
0.0142	5812.6
0.0142	5812.8
0.0142	5813
0.0142	5813.2
65.2553	5813.4
16.3705	5813.6
40.296	5813.8
0.1133	5814
0.0991	5814.2
0.0991	5814.4
0.1133	5814.6
0	5814.8
0.0212	5815
0.0212	5815.2
48.4458	5815.4
17.5671	5815.6
72.52	5815.8
0.1204	5816
0.1133	5816.2
0.0991	5816.4
0.0425	5816.6
0.0142	5816.8
0.0142	5817
0.0212	5817.2
6.4505	5817.4
54.3298	5817.6
72.1022	5817.8
0.0991	5818
0.1133	5818.2
0.1133	5818.4
0.1133	5818.6
0.0142	5818.8
0.0142	5819
0.0142	5819.2
0.0212	5819.4
69.8648	5819.6
71.5287	5819.8
0.1629	5820
0.1133	5820.2
0.0991	5820.4
0.0991	5820.6
0.0142	5820.8
0.0142	5821
0.0142	5821.2
0.0212	5821.4
67.8751	5821.6
67.5423	5821.8
1.6923	5822
0.0142	5822.2
0.1133	5822.4
0.0142	5822.6
0.0212	5822.8
0.0212	5823
0.0991	5823.2
0.0991	5823.4
64.526	5823.6
22.3182	5823.8
32.2594	5824
0.0142	5824.2
0.0991	5824.4
0.1133	5824.6
0.0142	5824.8
0.0142	5825
0.0212	5825.2
0	5825.4
51.4551	5825.6
14.0197	5825.8
69.4895	5826
0.092	5826.2
0.0142	5826.4
0.0142	5826.6
0	5826.8
0.0212	5827
0.0142	5827.2
0.0142	5827.4
13.3187	5827.6
43.808	5827.8
69.6099	5828
0.1204	5828.2
0.0212	5828.4
0.0142	5828.6
0.0212	5828.8
0.0142	5829
0.0991	5829.2
0.1133	5829.4
0.0991	5829.6
67.2449	5829.8
68.8735	5830
0.1416	5830.2
0.092	5830.4
0.0142	5830.6
0.0142	5830.8
0.1133	5831
0.0991	5831.2
0.0637	5831.4
0.0212	5831.6
65.8359	5831.8
66.1687	5832
1.1612	5832.2
0.1133	5832.4
0.1204	5832.6
0.0779	5832.8
0.0142	5833
0.0212	5833.2
0.0142	5833.4
0.0212	5833.6
62.4442	5833.8
31.2186	5834
21.8863	5834.2
0.0991	5834.4
0.0991	5834.6
0.1133	5834.8
0.0142	5835
0.0142	5835.2
0.092	5835.4
0.0142	5835.6
52.8854	5835.8
10.9608	5836
64.3348	5836.2
0.0142	5836.4
0.0142	5836.6
0.0142	5836.8
0.0142	5837
0.0142	5837.2
0.0142	5837.4
0.0142	5837.6
22.8493	5837.8
32.6701	5838
66.721	5838.2
0.0142	5838.4
0.0142	5838.6
0.0142	5838.8
0.0142	5839
0.0142	5839.2
0	5839.4
0.0142	5839.6
0.1204	5839.8
63.7896	5840
65.9138	5840.2
0.0637	5840.4
0.0142	5840.6
0.0212	5840.8
0.0142	5841
0.0142	5841.2
0.0142	5841.4
0.0142	5841.6
0.0142	5841.8
62.7629	5842
64.0445	5842.2
0.7222	5842.4
0.0142	5842.6
0.0212	5842.8
0.0142	5843
0.0142	5843.2
0.0212	5843.4
0.0212	5843.6
0.0212	5843.8
60.2634	5844
41.7758	5844.2
12.4265	5844.4
0.0142	5844.6
0.0142	5844.8
0.0142	5845
0	5845.2
0	5845.4
0.0142	5845.6
0.0142	5845.8
54.167	5846
7.9799	5846.2
56.3832	5846.4
0.0142	5846.6
0.0142	5846.8
0.0142	5847
0.0142	5847.2
0.0142	5847.4
0	5847.6
0.0142	5847.8
32.748	5848
22.7997	5848.2
64.0657	5848.4
0.0142	5848.6
0.0142	5848.8
0.0212	5849
0.0142	5849.2
0.0142	5849.4
0.0142	5849.6
0.0142	5849.8
0.8284	5850
56.9426	5850.2
63.3718	5850.4
0.0566	5850.6
0.0212	5850.8
0.0142	5851
0.0142	5851.2
0.0142	5851.4
0.0142	5851.6
0.0142	5851.8
0.0142	5852
60.7166	5852.2
62.3876	5852.4
0.4956	5852.6
0.0142	5852.8
0.0142	5853
0.0142	5853.2
0.0142	5853.4
0.0142	5853.6
0.0142	5853.8
0.0142	5854
58.8331	5854.2
49.784	5854.4
6.6629	5854.6
0.0212	5854.8
0.0212	5855
0.0142	5855.2
0.0212	5855.4
0.0212	5855.6
0.0142	5855.8
0.1133	5856
54.5422	5856.2
8.0224	5856.4
45.9038	5856.6
0.0212	5856.8
0.0142	5857
0.0212	5857.2
0.0142	5857.4
0.0142	5857.6
0.0142	5857.8
0.0142	5858
40.3031	5858.2
16.1226	5858.4
61.9911	5858.6
0.1133	5858.8
0.0142	5859
0.0142	5859.2
0.0142	5859.4
0.0991	5859.6
0.1133	5859.8
0.0991	5860
6.2947	5860.2
45.3586	5860.4
62.1114	5860.6
0.1133	5860.8
0.0142	5861
0.0212	5861.2
0.0142	5861.4
0	5861.6
0.0142	5861.8
0.1133	5862
0.0991	5862.2
59.4208	5862.4
61.368	5862.6
0.4107	5862.8
0.1133	5863
0.1133	5863.2
0.1133	5863.4
0.0779	5863.6
0.0142	5863.8
0.0142	5864
0.0142	5864.2
57.7285	5864.4
54.344	5864.6
3.6395	5864.8
0.0142	5865
0.0212	5865.2
0.0212	5865.4
0.1133	5865.6
0.1204	5865.8
0.1133	5866
0.0991	5866.2
54.7334	5866.4
17.0077	5866.6
32.4506	5866.8
0.1133	5867
0.1133	5867.2
0.1133	5867.4
0.1133	5867.6
0.0212	5867.8
0.0142	5868
0.0142	5868.2
45.1037	5868.4
12.2566	5868.6
59.8527	5868.8
0.092	5869
0.0212	5869.2
0.0212	5869.4
0.092	5869.6
0.1133	5869.8
0.1204	5870
0.092	5870.2
16.8803	5870.4
33.279	5870.6
60.4263	5870.8
0.1416	5871
0.0142	5871.2
0.0991	5871.4
0.092	5871.6
0.0991	5871.8
0.092	5872
0.0142	5872.2
0.0425	5872.4
58.1534	5872.6
59.6757	5872.8
0.3115	5873
0.092	5873.2
0.0142	5873.4
0.0142	5873.6
0.0142	5873.8
0.0142	5874
0.0142	5874.2
0.0566	5874.4
56.8859	5874.6
55.7459	5874.8
1.9472	5875
0	5875.2
0.0142	5875.4
0	5875.6
0.0142	5875.8
0.0142	5876
0.0142	5876.2
0.0142	5876.4
54.1316	5876.6
29.0307	5876.8
19.8471	5877
0.0779	5877.2
0.0779	5877.4
0.0142	5877.6
0.0142	5877.8
0.0142	5878
0.0142	5878.2
0.0566	5878.4
47.7377	5878.6
8.9075	5878.8
53.8271	5879
0.0637	5879.2
0.0142	5879.4
0.0354	5879.6
0.0779	5879.8
0.0637	5880
0.0637	5880.2
0.0566	5880.4
27.7703	5880.6
23.1679	5880.8
58.7057	5881
0.0637	5881.2
0.0142	5881.4
0.0779	5881.6
0.0637	5881.8
0.0212	5882
0.0142	5882.2
0.0142	5882.4
0.5948	5882.6
52.7862	5882.8
58.3162	5883
0.2124	5883.2
0.0779	5883.4
0.0779	5883.6
0.0142	5883.8
0.0142	5884
0	5884.2
0.0142	5884.4
0.0212	5884.6
55.4981	5884.8
55.8026	5885
1.2391	5885.2
0.0637	5885.4
0.0354	5885.6
0.0142	5885.8
0.0142	5886
0.0142	5886.2
0.0142	5886.4
0.0142	5886.6
53.4023	5886.8
39.2056	5887
11.5485	5887.2
0.0779	5887.4
0.0637	5887.6
0.0425	5887.8
0.0212	5888
0.0212	5888.2
0.0142	5888.4
0.0142	5888.6
48.9698	5888.8
7.3568	5889
45.0612	5889.2
0.0637	5889.4
0.0637	5889.6
0.0142	5889.8
0.0142	5890
0.0212	5890.2
0.0142	5890.4
0.0212	5890.6
35.5944	5890.8
16.682	5891
57.417	5891.2
0.0142	5891.4
0.0142	5891.6
0	5891.8
0.0142	5892
0.0142	5892.2
0.0142	5892.4
0.0142	5892.6
6.2593	5892.8
41.613	5893
56.7089	5893.2
0.177	5893.4
0.0142	5893.6
0.0142	5893.8
0.0212	5894
0.0212	5894.2
0	5894.4
0	5894.6
0.0212	5894.8
54.3581	5895
55.3636	5895.2
0.8284	5895.4
0.0142	5895.6
0.0142	5895.8
0.0142	5896
0.0212	5896.2
0.0212	5896.4
0.0142	5896.6
0.0142	5896.8
52.5738	5897
45.6135	5897.2
6.7479	5897.4
0.0212	5897.6
0.0142	5897.8
0.0142	5898
0.0142	5898.2
0.0212	5898.4
0.0212	5898.6
0.0212	5898.8
49.1893	5899
14.7773	5899.2
32.2736	5899.4
0.0212	5899.6
0.0212	5899.8
0.0142	5900
0.0142	5900.2
0.0142	5900.4
0.0142	5900.6
0.0142	5900.8
40.3172	5901
12.115	5901.2
54.2803	5901.4
0.0425	5901.6
0.0142	5901.8
0	5902
0.0142	5902.2
0.0142	5902.4
0.0142	5902.6
0.0142	5902.8
16.8803	5903
29.7529	5903.2
55.1512	5903.4
0.1629	5903.6
0.0142	5903.8
0.0142	5904
0.0142	5904.2
0.0212	5904.4
0.0142	5904.6
0.0142	5904.8
0.092	5905
52.6092	5905.2
54.0466	5905.4
0.6727	5905.6
0.0142	5905.8
0.0212	5906
0.0212	5906.2
0.0142	5906.4
0.0142	5906.6
0.0212	5906.8
0.0142	5907
51.3984	5907.2
48.1484	5907.4
4.1493	5907.6
0.0142	5907.8
0	5908
0.0142	5908.2
0.0142	5908.4
0.0142	5908.6
0.0142	5908.8
0.0212	5909
48.7927	5909.2
25.6461	5909.4
20.371	5909.6
0.0212	5909.8
0.0142	5910
0.0142	5910.2
0.0142	5910.4
0.0142	5910.6
0.1133	5910.8
0.0779	5911
42.7742	5911.2
9.0632	5911.4
47.9856	5911.6
0.0991	5911.8
0.0212	5912
0.0212	5912.2
0.0142	5912.4
0.0142	5912.6
0.0142	5912.8
0.0991	5913
26.5878	5913.2
20.5551	5913.4
53.2677	5913.6
0.2407	5913.8
0.0212	5914
0.0212	5914.2
0.0142	5914.4
0.0142	5914.6
0.1133	5914.8
0.1133	5915
1.5577	5915.2
45.4578	5915.4
52.3543	5915.6
0.5523	5915.8
0.0212	5916
0.0212	5916.2
0	5916.4
0.092	5916.6
0.1133	5916.8
0.0637	5917
0.0212	5917.2
49.9752	5917.4
48.6441	5917.6
2.719	5917.8
0.0142	5918
0.0142	5918.2
0.0212	5918.4
0.1204	5918.6
0.1133	5918.8
0.0212	5919
0.1133	5919.2
47.7802	5919.4
34.6527	5919.6
12.2566	5919.8
0.0991	5920
0.0142	5920.2
0.1133	5920.4
0.1133	5920.6
0.1133	5920.8
0.0991	5921
0.0142	5921.2
43.5247	5921.4
7.5905	5921.6
38.1364	5921.8
0.092	5922
0.0142	5922.2
0.0142	5922.4
0.0142	5922.6
0.0142	5922.8
0.0142	5923
0.0637	5923.2
32.9604	5923.4
14.834	5923.6
51.2002	5923.8
0.1912	5924
0.0142	5924.2
0.0212	5924.4
0.0142	5924.6
0.0212	5924.8
0.085	5925
0.1133	5925.2
8.9641	5925.4
33.888	5925.6
50.6266	5925.8
0.4532	5926
0.0142	5926.2
0.0212	5926.4
0.0142	5926.6
0.1204	5926.8
0.0991	5927
0.0212	5927.2
0.0212	5927.4
48.5803	5927.6
48.028	5927.8
1.8268	5928
0.0142	5928.2
0.0212	5928.4
0.0212	5928.6
0.0212	5928.8
0.1204	5929
0.0991	5929.2
0.0212	5929.4
46.4207	5929.6
39.51	5929.8
7.5126	5930
0.092	5930.2
0.0142	5930.4
0	5930.6
0.1133	5930.8
0.0425	5931
0.0142	5931.2
0.0142	5931.4
43.3831	5931.6
16.328	5931.8
26.1134	5932
0.1983	5932.2
0.0637	5932.4
0.0637	5932.6
0.1133	5932.8
0.0142	5933
0.0142	5933.2
0.0212	5933.4
36.4441	5933.6
10.6847	5933.8
46.6544	5934
0.2337	5934.2
0.0991	5934.4
0.1133	5934.6
0.0142	5934.8
0.0212	5935
0.0142	5935.2
0.0142	5935.4
18.8204	5935.6
23.3874	5935.8
48.46	5936
0.3894	5936.2
0.0142	5936.4
0.0142	5936.6
0.092	5936.8
0.0991	5937
0.1133	5937.2
0.085	5937.4
0.1345	5937.6
44.7001	5937.8
46.8527	5938
1.2816	5938.2
0.0212	5938.4
0.0212	5938.6
0.0212	5938.8
0.0142	5939
0.0142	5939.2
0.1133	5939.4
0.0991	5939.6
45.1179	5939.8
41.5988	5940
4.6803	5940.2
0.0212	5940.4
0.0142	5940.6
0.0142	5940.8
0.0142	5941
0.0142	5941.2
0.1204	5941.4
0.0991	5941.6
42.5972	5941.8
25.6532	5942
16.0731	5942.2
0.1133	5942.4
0.0142	5942.6
0.092	5942.8
0.1133	5943
0.085	5943.2
0.0142	5943.4
0.0142	5943.6
37.8248	5943.8
7.902	5944
38.9294	5944.2
0.0991	5944.4
0.1133	5944.6
0.0637	5944.8
0.0212	5945
0.0142	5945.2
0.0142	5945.4
0.0142	5945.6
26.2975	5945.8
16.2288	5946
46.5553	5946.2
0.2407	5946.4
0.0212	5946.6
0.0212	5946.8
0.0142	5947
0.0142	5947.2
0.0142	5947.4
0.1133	5947.6
4.1351	5947.8
35.2404	5948
45.1958	5948.2
0.8426	5948.4
0.0142	5948.6
0.0142	5948.8
0.0142	5949
0.1133	5949.2
0.1133	5949.4
0.0142	5949.6
0.0142	5949.8
43.4044	5950
41.79	5950.2
2.9668	5950.4
0.0142	5950.6
0.0354	5950.8
0.0142	5951
0.0991	5951.2
0.0142	5951.4
0.0212	5951.6
0.092	5951.8
41.3793	5952
32.1391	5952.2
9.6226	5952.4
0.1133	5952.6
0.0142	5952.8
0.0142	5953
0.085	5953.2
0.0142	5953.4
0.0142	5953.6
0.0142	5953.8
37.9948	5954
10.713	5954.2
28.2305	5954.4
0.0212	5954.6
0.0142	5954.8
0.0142	5955
0.0142	5955.2
0.0142	5955.4
0.0142	5955.6
0.0142	5955.8
30.5247	5956
11.3432	5956.2
43.2698	5956.4
0.1345	5956.6
0.0142	5956.8
0	5957
0.0142	5957.2
0.0142	5957.4
0.0142	5957.6
0.0142	5957.8
12.8443	5958
24.5911	5958.2
43.3902	5958.4
0.5169	5958.6
0.0991	5958.8
0.0142	5959
0.0142	5959.2
0.0142	5959.4
0.0142	5959.6
0.0142	5959.8
0.0637	5960
41.2873	5960.2
41.2589	5960.4
1.8268	5960.6
0.0142	5960.8
0.0212	5961
0.0142	5961.2
0.0142	5961.4
0.0142	5961.6
0	5961.8
0.0212	5962
40.0481	5962.2
35.2687	5962.4
5.8274	5962.6
0.0142	5962.8
0.0142	5963
0.0142	5963.2
0.0142	5963.4
0	5963.6
0.0142	5963.8
0.0142	5964
37.4708	5964.2
19.3868	5964.4
17.8432	5964.6
0.0142	5964.8
0	5965
0.0142	5965.2
0.0142	5965.4
0.0142	5965.6
0.0142	5965.8
0.0142	5966
32.6843	5966.2
8.1569	5966.4
37.053	5966.6
0.1629	5966.8
0.0142	5967
0.0142	5967.2
0.0142	5967.4
0.0142	5967.6
0.1133	5967.8
0.0991	5968
20.7675	5968.2
16.5829	5968.4
41.4855	5968.6
0.3965	5968.8
0.0212	5969
0.0142	5969.2
0	5969.4
0.1204	5969.6
0.1133	5969.8
0.085	5970
1.7348	5970.2
34.4828	5970.4
39.9915	5970.6
1.1754	5970.8
0.0142	5971
0.0142	5971.2
0.0142	5971.4
0.0142	5971.6
0.0142	5971.8
0.0991	5972
0.0566	5972.2
38.5116	5972.4
36.4016	5972.6
3.4978	5972.8
0.0991	5973
0.0142	5973.2
0.085	5973.4
0	5973.6
0	5973.8
0	5974
0.0142	5974.2
36.4795	5974.4
26.4533	5974.6
10.4794	5974.8
0.1133	5975
0.0142	5975.2
0.0991	5975.4
0.0212	5975.6
0.1133	5975.8
0.0142	5976
0.0142	5976.2
33.2012	5976.4
7.2577	5976.6
27.834	5976.8
0.0991	5977
0.0212	5977.2
0	5977.4
0.0212	5977.6
0.0142	5977.8
0.092	5978
0.0991	5978.2
25.7311	5978.4
11.3644	5978.6
39.1418	5978.8
0.2691	5979
0.0142	5979.2
0	5979.4
0.1133	5979.6
0.0566	5979.8
0.0212	5980
0.0142	5980.2
8.518	5980.4
24.4282	5980.6
38.4904	5980.8
0.7222	5981
0.0142	5981.2
0.0142	5981.4
0.0991	5981.6
0.0212	5981.8
0.0142	5982
0.0991	5982.2
0.0142	5982.4
37.0955	5982.6
36.2458	5982.8
2.0038	5983
0.0991	5983.2
0.0991	5983.4
0.0142	5983.6
0	5983.8
0.0142	5984
0.1133	5984.2
0.0991	5984.4
35.3608	5984.6
30.3052	5984.8
6.1602	5985
0.0991	5985.2
0.0142	5985.4
0.1133	5985.6
0.0425	5985.8
0.0142	5986
0.0142	5986.2
0.0142	5986.4
33.0595	5986.6
15.0889	5986.8
17.8928	5987
0.1133	5987.2
0.0991	5987.4
0.0354	5987.6
0.0142	5987.8
0.0212	5988
0.0425	5988.2
0.1133	5988.4
28.2801	5988.6
7.9091	5988.8
34.4332	5989
0.1558	5989.2
0.0142	5989.4
0.0142	5989.6
0.1133	5989.8
0.0142	5990
0.0142	5990.2
0.0142	5990.4
16.3988	5990.6
16.3846	5990.8
36.9751	5991
0.4673	5991.2
0.1204	5991.4
0.1133	5991.6
0.0142	5991.8
0.0142	5992
0.0142	5992.2
0.0142	5992.4
0.5948	5992.6
32.6135	5992.8
35.5449	5993
1.1754	5993.2
0.0142	5993.4
0	5993.6
0.0142	5993.8
0.0142	5994
0	5994.2
0.0142	5994.4
0.0142	5994.6
34.327	5994.8
31.9762	5995
3.5828	5995.2
0.0142	5995.4
0.0212	5995.6
0.0142	5995.8
0	5996
0.0142	5996.2
0.0142	5996.4
0.0142	5996.6
32.4931	5996.8
22.2899	5997
10.5077	5997.2
0.0142	5997.4
0	5997.6
0.0142	5997.8
0.0142	5998
0.0142	5998.2
0.0142	5998.4
0.0212	5998.6
29.4059	5998.8
5.7424	5999
26.8144	5999.2
0.0425	5999.4
0.0212	5999.6
0.0142	5999.8
0.0142	6000
0.0142	6000.2
0.0142	6000.4
0.0142	6000.6
21.9288	6000.8
11.1095	6001
35.3466	6001.2
0.2691	6001.4
0.0142	6001.6
0.0142	6001.8
0.0142	6002
0.0212	6002.2
0.0566	6002.4
0.0142	6002.6
5.6433	6002.8
23.8972	6003
34.4969	6003.2
0.7505	6003.4
0.0142	6003.6
0.0142	6003.8
0.1133	6004
0.1133	6004.2
0.0142	6004.4
0.0212	6004.6
0.0212	6004.8
33.279	6005
32.3373	6005.2
2.1454	6005.4
0.092	6005.6
0.1133	6005.8
0.1133	6006
0.0991	6006.2
0.0142	6006.4
0.0212	6006.6
0.0142	6006.8
31.7496	6007
26.6162	6007.2
6.1389	6007.4
0.0637	6007.6
0.0142	6007.8
0.0991	6008
0.0142	6008.2
0.0142	6008.4
0.0142	6008.6
0.0425	6008.8
29.5971	6009
12.0796	6009.2
17.4892	6009.4
0.092	6009.6
0.0212	6009.8
0.0991	6010
0.0425	6010.2
0	6010.4
0.0212	6010.6
0.0142	6010.8
25.0159	6011
7.7037	6011.2
32.0045	6011.4
0.177	6011.6
0.0142	6011.8
0.0991	6012
0.1133	6012.2
0.0212	6012.4
0.0142	6012.6
0.0142	6012.8
13.2125	6013
16.0447	6013.2
33.3215	6013.4
0.4673	6013.6
0.0991	6013.8
0.0142	6014
0.0142	6014.2
0.0142	6014.4
0.0142	6014.6
0.0142	6014.8
0.1912	6015
30.5813	6015.2
32.0399	6015.4
1.1754	6015.6
0.1133	6015.8
0.0142	6016
0.0142	6016.2
0.0142	6016.4
0.0142	6016.6
0.0212	6016.8
0.0142	6017
31.1124	6017.2
28.7191	6017.4
3.5403	6017.6
0.0142	6017.8
0.0779	6018
0.0142	6018.2
0	6018.4
0	6018.6
0	6018.8
0.0142	6019
29.3493	6019.2
19.4576	6019.4
10.1324	6019.6
0.0142	6019.8
0.0142	6020
0	6020.2
0.0142	6020.4
0.0212	6020.6
0.0142	6020.8
0.0142	6021
26.4958	6021.2
5.445	6021.4
25.6461	6021.6
0.092	6021.8
0	6022
0.0142	6022.2
0.0142	6022.4
0.0142	6022.6
0.0142	6022.8
0.0142	6023
19.1532	6023.2
10.6635	6023.4
32.3161	6023.6
0.2761	6023.8
0.0212	6024
0	6024.2
0.0142	6024.4
0.092	6024.6
0.1133	6024.8
0.0212	6025
3.7527	6025.2
23.3803	6025.4
31.4735	6025.6
0.8072	6025.8
0.0142	6026
0.0212	6026.2
0.0991	6026.4
0.0142	6026.6
0.0142	6026.8
0.0212	6027
0.0142	6027.2
30.3901	6027.4
29.498	6027.6
2.11	6027.8
0.0142	6028
0.092	6028.2
0.092	6028.4
0.0212	6028.6
0.0142	6028.8
0.0212	6029
0.085	6029.2
29.0944	6029.4
24.1379	6029.6
5.884	6029.8
0.0991	6030
0.0991	6030.2
0.0142	6030.4
0.0142	6030.6
0.0142	6030.8
0.0142	6031
0.0991	6031.2
27.0622	6031.4
9.9341	6031.6
16.859	6031.8
0.085	6032
0.0142	6032.2
0.0142	6032.4
0.1204	6032.6
0.0142	6032.8
0.0142	6033
0.0142	6033.2
22.5165	6033.4
7.3356	6033.6
29.9724	6033.8
0.1912	6034
0.0142	6034.2
0.1133	6034.4
0.0142	6034.6
0.0142	6034.8
0.0142	6035
0.1133	6035.2
10.8971	6035.4
15.6766	6035.6
30.7371	6035.8
0.3894	6036
0.0991	6036.2
0.0637	6036.4
0.0142	6036.6
0.0142	6036.8
0.0142	6037
0.0142	6037.2
0.0212	6037.4
28.7687	6037.6
29.4059	6037.8
1.1612	6038
0.0142	6038.2
0.0142	6038.4
0.0142	6038.6
0.1133	6038.8
0.0212	6039
0.0142	6039.2
0.0142	6039.4
28.5563	6039.6
26.3188	6039.8
3.3775	6040
0.0142	6040.2
0.0142	6040.4
0.0142	6040.6
0.085	6040.8
0.0142	6041
0.0142	6041.2
0.0142	6041.4
27.0693	6041.6
17.4467	6041.8
9.6722	6042
0.1133	6042.2
0.1133	6042.4
0.0991	6042.6
0.0142	6042.8
0.0142	6043
0.0142	6043.2
0.0142	6043.4
24.2937	6043.6
5.0343	6043.8
24.492	6044
0.085	6044.2
0.0142	6044.4
0.0142	6044.6
0.0142	6044.8
0	6045
0	6045.2
0	6045.4
16.9582	6045.6
10.3661	6045.8
29.937	6046
0.2549	6046.2
0.0142	6046.4
0.0142	6046.6
0.0142	6046.8
0.0212	6047
0.0142	6047.2
0.0212	6047.4
2.5703	6047.6
22.7784	6047.8
29.1723	6048
0.6443	6048.2
0.0142	6048.4
0.0142	6048.6
0.0142	6048.8
0.0212	6049
0.1133	6049.2
0.0637	6049.4
0.0425	6049.6
28.0677	6049.8
27.2747	6050
1.9047	6050.2
0.0142	6050.4
0	6050.6
0.0212	6050.8
0.0142	6051
0.1204	6051.2
0.1133	6051.4
0.0142	6051.6
26.9065	6051.8
22.2262	6052
5.4875	6052.2
0.0142	6052.4
0	6052.6
0.1133	6052.8
0.0142	6053
0.0142	6053.2
0.0142	6053.4
0.0212	6053.6
25.0159	6053.8
8.4543	6054
16.3492	6054.2
0.1133	6054.4
0.1133	6054.6
0.0991	6054.8
0.0212	6055
0.0779	6055.2
0.0991	6055.4
0.0566	6055.6
20.5976	6055.8
6.8682	6056
28.1881	6056.2
0.177	6056.4
0.0142	6056.6
0.1204	6056.8
0	6057
0.0142	6057.2
0.0142	6057.4
0.1133	6057.6
9.1482	6057.8
15.3084	6058
28.5775	6058.2
0.4532	6058.4
0.0779	6058.6
0.0212	6058.8
0	6059
0.1133	6059.2
0.1204	6059.4
0.0212	6059.6
0.0425	6059.8
27.1614	6060
27.5296	6060.2
1.0763	6060.4
0.0142	6060.6
0.0566	6060.8
0.0142	6061
0.0142	6061.2
0.0142	6061.4
0.0142	6061.6
0.0142	6061.8
26.5737	6062
24.584	6062.2
2.9951	6062.4
0.0991	6062.6
0.0142	6062.8
0	6063
0.0142	6063.2
0.0142	6063.4
0.0142	6063.6
0.0142	6063.8
25.2496	6064
15.9173	6064.2
9.1907	6064.4
0.0142	6064.6
0.0142	6064.8
0.0142	6065
0.0142	6065.2
0.0142	6065.4
0.0142	6065.6
0.0991	6065.8
22.6368	6066
4.8219	6066.2
23.529	6066.4
0.0779	6066.6
0.0142	6066.8
0.0212	6067
0.0212	6067.2
0.0991	6067.4
0.0212	6067.6
0.0991	6067.8
15.28	6068
9.9554	6068.2
27.9898	6068.4
0.262	6068.6
0.0142	6068.8
0.0142	6069
0.1133	6069.2
0.0142	6069.4
0.0142	6069.6
0.0212	6069.8
1.7702	6070
22.1058	6070.2
27.3171	6070.4
0.6514	6070.6
0.0425	6070.8
0.1133	6071
0.0142	6071.2
0.0142	6071.4
0.0991	6071.6
0.1133	6071.8
0.0142	6072
26.2621	6072.2
25.6036	6072.4
1.6923	6072.6
0.0142	6072.8
0.0212	6073
0.0991	6073.2
0.0212	6073.4
0.0212	6073.6
0.0991	6073.8
0.1133	6074
25.1788	6074.2
20.8454	6074.4
5.091	6074.6
0.0142	6074.8
0.1204	6075
0.0779	6075.2
0.0142	6075.4
0.085	6075.6
0.0991	6075.8
0.0142	6076
23.4086	6076.2
7.4488	6076.4
15.7544	6076.6
0.0991	6076.8
0.0212	6077
0.0991	6077.2
0.0425	6077.4
0.0142	6077.6
0.0142	6077.8
0	6078
19.1532	6078.2
6.6416	6078.4
26.7294	6078.6
0.1204	6078.8
0.0991	6079
0.0142	6079.2
0.0142	6079.4
0.0212	6079.6
0.0212	6079.8
0.0142	6080
7.8029	6080.2
15.0889	6080.4
26.8427	6080.6
0.2761	6080.8
0.0142	6081
0.0142	6081.2
0.0142	6081.4
0.0142	6081.6
0.0142	6081.8
0.0779	6082
0.1133	6082.2
25.6036	6082.4
25.9577	6082.6
0.9063	6082.8
0.0212	6083
0.0212	6083.2
0.0212	6083.4
0.1133	6083.6
0.0142	6083.8
0.0142	6084
0.0142	6084.2
24.9168	6084.4
23.2883	6084.6
2.7331	6084.8
0.0142	6085
0.0142	6085.2
0.0991	6085.4
0.0142	6085.6
0.0142	6085.8
0.1133	6086
0.0142	6086.2
23.5856	6086.4
14.7277	6086.6
8.6526	6086.8
0.0566	6087
0.1133	6087.2
0.0212	6087.4
0.0991	6087.6
0.0142	6087.8
0.0142	6088
0.0142	6088.2
21.0649	6088.4
4.6166	6088.6
22.5023	6088.8
0.0991	6089
0.0212	6089.2
0.1133	6089.4
0.0212	6089.6
0.0142	6089.8
0.0142	6090
0.0142	6090.2
13.8852	6090.4
9.5801	6090.6
26.255	6090.8
0.1912	6091
0.0991	6091.2
0.0142	6091.4
0.0142	6091.6
0.0142	6091.8
0.0142	6092
0.0142	6092.2
0.0142	6092.4
0.0142	6092.6
0.0142	6092.8
0.0142	6093
0.0142	6093.2
0.0142	6093.4
0.0142	6093.6
0.0142	6093.8
0.0142	6094
0.0142	6094.2
0.0142	6094.4
0.0142	6094.6
0.0142	6094.8
0.0142	6095
0.0142	6095.2
0.0142	6095.4
0.0142	6095.6
0.0142	6095.8
0.0142	6096
0.0142	6096.2
0.0142	6096.4
0.0142	6096.6
0.0142	6096.8
0.0142	6097
0.0142	6097.2
0.0142	6097.4
0.0142	6097.6
0.0142	6097.8
0.0142	6098
0.0142	6098.2
0.0142	6098.4
0.0142	6098.6
0.0142	6098.8
0.0142	6099
0.0142	6099.2
0.0142	6099.4
0.0142	6099.6
0.0142	6099.8
0.0142	6100
0.0142	6100.2
0.0142	6100.4
0.0142	6100.6
0.0142	6100.8
0.0142	6101
0.0142	6101.2
0.0142	6101.4
0.0142	6101.6
0.0142	6101.8
0.0142	6102
0.0142	6102.2
0.0142	6102.4
0.0142	6102.6
0.0142	6102.8
0.0142	6103
0.0142	6103.2
0.0142	6103.4
0.0142	6103.6
0.0142	6103.8
0.0142	6104
0.0142	6104.2
0.0142	6104.4
0.0142	6104.6
0.0142	6104.8
0.0142	6105
0.0142	6105.2
0.0142	6105.4
0.0142	6105.6
0.0142	6105.8
0.0142	6106
0.0142	6106.2
0.0142	6106.4
0.0142	6106.6
0.0142	6106.8
0.0142	6107
0.0142	6107.2
0.0142	6107.4
0.0142	6107.6
0.0142	6107.8
0.0142	6108
0.0142	6108.2
0.0142	6108.4
0.0142	6108.6
0.0142	6108.8
0.0142	6109
0.0142	6109.2
0.0142	6109.4
0.0142	6109.6
0.0142	6109.8
0.0142	6110
0.0142	6110.2
0.0142	6110.4
0.0142	6110.6
0.0142	6110.8
0.0142	6111
0.0142	6111.2
0.0142	6111.4
0.0142	6111.6
0.0142	6111.8
0.0142	6112
0.0142	6112.2
0.0142	6112.4
0.0142	6112.6
0.0142	6112.8
0.0142	6113
0.0142	6113.2
0.0142	6113.4
0.0142	6113.6
0.0142	6113.8
0.0142	6114
0.0142	6114.2
0.0142	6114.4
0.0142	6114.6
0.0142	6114.8
0.0142	6115
0.0142	6115.2
0.0142	6115.4
0.0142	6115.6
0.0142	6115.8
0.0142	6116
0.0142	6116.2
0.0142	6116.4
0.0142	6116.6
0.0142	6116.8
0.0142	6117
0.0142	6117.2
0.0142	6117.4
0.0142	6117.6
0.0142	6117.8
0.0142	6118
0.0142	6118.2
0.0142	6118.4
0.0142	6118.6
0.0142	6118.8
0.0142	6119
0.0142	6119.2
0.0142	6119.4
0.0142	6119.6
0.0142	6119.8
0.0142	6120
0.0142	6120.2
0.0142	6120.4
0.0142	6120.6
0.0142	6120.8
0.0142	6121
0.0142	6121.2
0.0142	6121.4
0.0142	6121.6

## Sheet: Fig 5B before H2O2
0.0901	1810		Column A	max-min tension value
0.1029	1810.2		Coumn B	time (s)
0.1094	1810.4
0.0901	1810.6
0.0901	1810.8
0.1094	1811
0.1029	1811.2
0.1029	1811.4
0.1415	1811.6
0.0836	1811.8
0.0836	1812
0.1094	1812.2
0.1222	1812.4
0.1029	1812.6
0.0901	1812.8
0.0901	1813
0.1094	1813.2
0.1029	1813.4
0.1029	1813.6
0.1094	1813.8
0.0901	1814
0.2316	1814.2
0.1737	1814.4
0.1094	1814.6
0.1608	1814.8
0.1608	1815
0.1287	1815.2
0.1415	1815.4
0.1801	1815.6
0.0901	1815.8
0.0901	1816
0.1094	1816.2
0.1094	1816.4
0.1801	1816.6
0.1029	1816.8
0.1094	1817
0.0901	1817.2
0.1029	1817.4
0.1415	1817.6
0.148	1817.8
0.1608	1818
0.1737	1818.2
0.1029	1818.4
0.0901	1818.6
0.0708	1818.8
0.1608	1819
0.1029	1819.2
0.1029	1819.4
0.1029	1819.6
0.0901	1819.8
0.1029	1820
0.1801	1820.2
0.0901	1820.4
0.1287	1820.6
0.1222	1820.8
0.0836	1821
0.1029	1821.2
0.1029	1821.4
0.0901	1821.6
0.1029	1821.8
0.1029	1822
0.1029	1822.2
0.1029	1822.4
0.1029	1822.6
0.0901	1822.8
0.1029	1823
0.1029	1823.2
0.1094	1823.4
0.0901	1823.6
0.1029	1823.8
0.1094	1824
0.1029	1824.2
0.1029	1824.4
0.0901	1824.6
0.0901	1824.8
0.1029	1825
0.1029	1825.2
0.0901	1825.4
0.1029	1825.6
0.1029	1825.8
0.1029	1826
0.1029	1826.2
0.0901	1826.4
0.1029	1826.6
0.1029	1826.8
0.1029	1827
0.1094	1827.2
0.1094	1827.4
0.1029	1827.6
0.1029	1827.8
0.1029	1828
0.1029	1828.2
0.1029	1828.4
0.1094	1828.6
0.1029	1828.8
0.1029	1829
0.1029	1829.2
0.1094	1829.4
0.0901	1829.6
0.1029	1829.8
0.1029	1830
0.1094	1830.2
0.0901	1830.4
0.0901	1830.6
0.1029	1830.8
0.0901	1831
0.1029	1831.2
0.1029	1831.4
0.1029	1831.6
0.1029	1831.8
0.1029	1832
0.0901	1832.2
0.1029	1832.4
0.1094	1832.6
0.1029	1832.8
0.1029	1833
0.0901	1833.2
0.1029	1833.4
0.0901	1833.6
0.1094	1833.8
0.1094	1834
0.1029	1834.2
0.1029	1834.4
0.0836	1834.6
0.1094	1834.8
0.1029	1835
0.1094	1835.2
0.1029	1835.4
0.1029	1835.6
0.1029	1835.8
0.1029	1836
0.1029	1836.2
0.1094	1836.4
0.1029	1836.6
0.1029	1836.8
0.0836	1837
0.1029	1837.2
0.0901	1837.4
0.0901	1837.6
0.1029	1837.8
0.0708	1838
0.1029	1838.2
0.1029	1838.4
0.0901	1838.6
0.1029	1838.8
0.1029	1839
0.1029	1839.2
0.1029	1839.4
0.0836	1839.6
0.1029	1839.8
0.1029	1840
0.1029	1840.2
0.1094	1840.4
0.1029	1840.6
0.1094	1840.8
7.4879	1841
79.3696	1841.2
100	1841.4
0.1737	1841.6
0.0901	1841.8
0.1029	1842
0.0193	1842.2
0.0129	1842.4
0.0193	1842.6
0.0193	1842.8
0.0193	1843
91.0775	1843.2
91.6693	1843.4
1.4281	1843.6
0.0901	1843.8
0.1029	1844
0.1094	1844.2
0.1029	1844.4
0.1029	1844.6
0.0515	1844.8
0.0129	1845
81.6082	1845.2
31.5021	1845.4
34.0753	1845.6
0.0129	1845.8
0.0129	1846
0.0129	1846.2
0.0129	1846.4
0.0129	1846.6
0.0129	1846.8
0.0193	1847
60.3216	1847.2
20.7784	1847.4
88.4915	1847.6
0.0193	1847.8
0.0901	1848
0.1094	1848.2
0.1094	1848.4
0.0579	1848.6
0.0322	1848.8
0	1849
9.5272	1849.2
64.3101	1849.4
88.1184	1849.6
0.0515	1849.8
0.1094	1850
0.1029	1850.2
0.0901	1850.4
0.0836	1850.6
0.1029	1850.8
0.0193	1851
0.0322	1851.2
86.4201	1851.4
87.7195	1851.6
0.2509	1851.8
0.0901	1852
0.0193	1852.2
0.0193	1852.4
0.0193	1852.6
0.0193	1852.8
0.0901	1853
0.1094	1853.2
85.3586	1853.4
85.9183	1853.6
0.9456	1853.8
0.0129	1854
0.0129	1854.2
0.0129	1854.4
0.0129	1854.6
0.0129	1854.8
0.0129	1855
0.0129	1855.2
81.0164	1855.4
32.6986	1855.6
30.6272	1855.8
0.0193	1856
0.0901	1856.2
0.1029	1856.4
0.0772	1856.6
0.0901	1856.8
0.238	1857
0.1801	1857.2
65.4937	1857.4
16.404	1857.6
87.43	1857.8
0.0836	1858
0.0901	1858.2
0.1094	1858.4
0.2445	1858.6
0.1608	1858.8
0.1029	1859
0.1029	1859.2
20.3474	1859.4
51.7658	1859.6
87.578	1859.8
0.1094	1860
0.1029	1860.2
0.1029	1860.4
0.0193	1860.6
0.0129	1860.8
0.0901	1861
0.1608	1861.2
0.1287	1861.4
85.6803	1861.6
86.7224	1861.8
0.1094	1862
0.0579	1862.2
0.0129	1862.4
0.283	1862.6
0.2187	1862.8
0.0515	1863
0.0129	1863.2
0.0193	1863.4
83.6475	1863.6
85.2364	1863.8
0.4503	1864
0.0901	1864.2
0.1094	1864.4
0.1029	1864.6
0.0901	1864.8
0.0129	1865
0.0772	1865.2
0.1094	1865.4
80.4953	1865.6
56.88	1865.8
12.274	1866
0.1029	1866.2
0.1029	1866.4
0.0901	1866.6
0.1737	1866.8
0.0901	1867
0.148	1867.2
0.193	1867.4
71.2641	1867.6
9.7073	1867.8
78.6234	1868
0.0193	1868.2
0.0129	1868.4
0.0193	1868.6
0.0193	1868.8
0.0129	1869
0.0129	1869.2
0.0193	1869.4
39.8842	1869.6
31.7594	1869.8
83.7118	1870
0.0193	1870.2
0.0193	1870.4
0.0193	1870.6
0.0515	1870.8
0.0708	1871
0.0386	1871.2
0.2316	1871.4
0.4117	1871.6
77.1631	1871.8
83.0556	1872
0.0708	1872.2
0.0129	1872.4
0.0129	1872.6
0.0129	1872.8
0.0193	1873
0.0129	1873.2
0.0129	1873.4
0.0193	1873.6
80.5211	1873.8
82.0521	1874
0.1094	1874.2
0.1029	1874.4
0.0193	1874.6
0.0129	1874.8
0.0193	1875
0.0129	1875.2
0.0193	1875.4
0.0193	1875.6
78.0894	1875.8
72.57	1876
3.8276	1876.2
0.0129	1876.4
0.0129	1876.6
0.0901	1876.8
0.0708	1877
0.1029	1877.2
0.1029	1877.4
0.1029	1877.6
73.1232	1877.8
10.8781	1878
54.2361	1878.2
0.0901	1878.4
0.1737	1878.6
0.0901	1878.8
0.1801	1879
0.0901	1879.2
0.1029	1879.4
0.1029	1879.6
55.735	1879.8
17.9029	1880
80.4117	1880.2
0.0129	1880.4
0.0129	1880.6
0	1880.8
0.0386	1881
0.0579	1881.2
0.0515	1881.4
0.0901	1881.6
11.6372	1881.8
54.1074	1882
80	1882.2
0.1029	1882.4
0.1029	1882.6
0.1029	1882.8
0.0193	1883
0.0193	1883.2
0.0193	1883.4
0.0129	1883.6
0.0515	1883.8
77.9157	1884
79.3696	1884.2
0.1801	1884.4
0.0129	1884.6
0.0129	1884.8
0.0129	1885
0.0129	1885.2
0.0129	1885.4
0.0129	1885.6
0.0193	1885.8
76.359	1886
76.0823	1886.2
1.248	1886.4
0.0129	1886.6
0.0901	1886.8
0.1094	1887
0.0901	1887.2
0.0772	1887.4
0.0129	1887.6
0.0129	1887.8
73.4448	1888
39.524	1888.2
21.3766	1888.4
0.0193	1888.6
0.0129	1888.8
0.0129	1889
0.1029	1889.2
0.1029	1889.4
0.1029	1889.6
0.1029	1889.8
64.6896	1890
9.7974	1890.2
74.3712	1890.4
0.1029	1890.6
0.0129	1890.8
0.0129	1891
0.0129	1891.2
0.0193	1891.4
0.0129	1891.6
0.0193	1891.8
35.8508	1892
30.4793	1892.2
77.697	1892.4
0.1029	1892.6
0.1094	1892.8
0.0129	1893
0.0129	1893.2
0	1893.4
0.0129	1893.6
0.0129	1893.8
0.2316	1894
72.0875	1894.2
77.3689	1894.4
0.1029	1894.6
0.1094	1894.8
0.0129	1895
0.0129	1895.2
0.0129	1895.4
0.0129	1895.6
0.0129	1895.8
0.0129	1896
74.8344	1896.2
75.928	1896.4
0.624	1896.6
0.0901	1896.8
0.0193	1897
0.0129	1897.2
0.0193	1897.4
0.0129	1897.6
0.0129	1897.8
0.0193	1898
72.9366	1898.2
63.2165	1898.4
7.0055	1898.6
0.0901	1898.8
0.1029	1899
0.0129	1899.2
0.0129	1899.4
0.0129	1899.6
0.0129	1899.8
0.0129	1900
68.3885	1900.2
10.119	1900.4
52.7887	1900.6
0.0708	1900.8
0.0129	1901
0.0129	1901.2
0.0836	1901.4
0.1094	1901.6
0.1029	1901.8
0.0708	1902
53.2197	1902.2
16.8993	1902.4
76.0373	1902.6
0.1094	1902.8
0.0129	1903
0.0129	1903.2
0.0129	1903.4
0.1029	1903.6
0.1029	1903.8
0.1029	1904
13.7279	1904.2
48.1184	1904.4
75.6385	1904.6
0.0901	1904.8
0.0901	1905
0.0129	1905.2
0.0129	1905.4
0.0129	1905.6
0.0129	1905.8
0.0129	1906
0.1094	1906.2
73.8372	1906.4
74.77	1906.6
0.3795	1906.8
0.0129	1907
0.0129	1907.2
0.1029	1907.4
0.0901	1907.6
0.1029	1907.8
0.0129	1908
0.0579	1908.2
72.0682	1908.4
69.9067	1908.6
2.8562	1908.8
0.0129	1909
0.0129	1909.2
0.0901	1909.4
0.0901	1909.6
0.0515	1909.8
0.0129	1910
0.0129	1910.2
69.3278	1910.4
38.9	1910.6
22.1422	1910.8
0.0129	1911
0.0129	1911.2
0.0322	1911.4
0.1029	1911.6
0.1094	1911.8
0.1029	1912
0.0193	1912.2
61.5568	1912.4
9.6687	1912.6
69.0511	1912.8
0.0901	1913
0.0129	1913.2
0.0129	1913.4
0.0129	1913.6
0.0772	1913.8
0.0901	1914
0.1029	1914.2
37.6713	1914.4
26.7482	1914.6
73.8179	1914.8
0.1094	1915
0.0193	1915.2
0.0129	1915.4
0.0129	1915.6
0.0772	1915.8
0.1029	1916
0.0901	1916.2
1.3573	1916.4
64.7539	1916.6
73.2647	1916.8
0.3216	1917
0.0193	1917.2
0.1029	1917.4
0.1029	1917.6
0.0129	1917.8
0.0129	1918
0.0129	1918.2
0.0322	1918.4
71.0839	1918.6
70.9939	1918.8
1.4989	1919
0.1029	1919.2
0.0386	1919.4
0.0193	1919.6
0.0193	1919.8
0.0193	1920
0.0193	1920.2
0.0193	1920.4
69.2248	1920.6
58.7005	1920.8
9.019	1921
0.0129	1921.2
0.1029	1921.4
0.0579	1921.6
0.0129	1921.8
0.0129	1922
0.0193	1922.2
0.0129	1922.4
64.5031	1922.6
14.9244	1922.8
43.5317	1923
0.0193	1923.2
0.0901	1923.4
0.0193	1923.6
0.0129	1923.8
0.0129	1924
0.0129	1924.2
0.0129	1924.4
52.4477	1924.6
15.1496	1924.8
71.6886	1925
0.1608	1925.2
0.0193	1925.4
0.1029	1925.6
0.0901	1925.8
0.0129	1926
0.0129	1926.2
0.0129	1926.4
19.9936	1926.6
39.614	1926.8
71.515	1927
0.283	1927.2
0.0772	1927.4
0.0901	1927.6
0.0129	1927.8
0.0129	1928
0.0129	1928.2
0.0129	1928.4
0.0708	1928.6
69.5272	1928.8
70.3313	1929
0.7913	1929.2
0.0129	1929.4
0.1029	1929.6
0.0772	1929.8
0.0129	1930
0.0193	1930.2
0.0129	1930.4
0.0129	1930.6
67.9961	1930.8
64.6639	1931
4.1235	1931.2
0.1094	1931.4
0.0129	1931.6
0.0129	1931.8
0.0129	1932
0.0193	1932.2
0.0901	1932.4
0.1029	1932.6
64.9212	1932.8
43.0814	1933
18.3532	1933.2
0.1029	1933.4
0.0193	1933.6
0.0129	1933.8
0.0129	1934
0.0836	1934.2
0.0901	1934.4
0.0901	1934.6
58.5397	1934.8
9.4178	1935
59.9871	1935.2
0.0193	1935.4
0.0129	1935.6
0.0129	1935.8
0.1029	1936
0.0386	1936.2
0.0322	1936.4
0.0772	1936.6
40.7784	1936.8
21.7884	1937
69.3664	1937.2
0.2187	1937.4
0.0193	1937.6
0.1029	1937.8
0.0193	1938
0.0901	1938.2
0.1029	1938.4
0.0836	1938.6
5.2171	1938.8
53.0589	1939
68.4529	1939.2
0.5339	1939.4
0.0515	1939.6
0.1029	1939.8
0.1029	1940
0.0901	1940.2
0.0129	1940.4
0.0129	1940.6
0.1029	1940.8
66.1692	1941
65.5388	1941.2
1.8784	1941.4
0.0901	1941.6
0.1029	1941.8
0.0193	1942
0.1029	1942.2
0.1029	1942.4
0.1029	1942.6
0.0129	1942.8
63.9498	1943
56.1788	1943.2
8.1505	1943.4
0.0901	1943.6
0.1415	1943.8
0.0708	1944
0.0129	1944.2
0.0193	1944.4
0.0129	1944.6
0.0322	1944.8
60.1094	1945
24.1042	1945.2
30.3184	1945.4
0.1029	1945.6
0.1094	1945.8
0.0129	1946
0.0193	1946.2
0.0901	1946.4
0.1029	1946.6
0.0901	1946.8
50.8331	1947
12.4863	1947.2
64.5095	1947.4
0.0901	1947.6
0.0193	1947.8
0.0901	1948
0.148	1948.2
0.0901	1948.4
0.1029	1948.6
0.0129	1948.8
27.3207	1949
29.5529	1949.2
65.8154	1949.4
0.3602	1949.6
0.1029	1949.8
0.0708	1950
0.0515	1950.2
0.0901	1950.4
0.1029	1950.6
0.1029	1950.8
0.1029	1951
61.055	1951.2
64.4516	1951.4
0.862	1951.6
0.0901	1951.8
0.0193	1952
0.1029	1952.2
0.0129	1952.4
0.0129	1952.6
0.0129	1952.8
0.0129	1953
62.3287	1953.2
59.7877	1953.4
3.8019	1953.6
0.0901	1953.8
0.1029	1954
0.0129	1954.2
0.0129	1954.4
0.0901	1954.6
0.1029	1954.8
0.0322	1955
59.6784	1955.2
46.4394	1955.4
12.7951	1955.6
0.1029	1955.8
0.0193	1956
0.0901	1956.2
0.1029	1956.4
0.0129	1956.6
0.1029	1956.8
0.1094	1957
54.77	1957.2
8.9482	1957.4
44.6381	1957.6
0.1029	1957.8
0.0193	1958
0.1029	1958.2
0.0901	1958.4
0.0129	1958.6
0.1029	1958.8
0.0322	1959
42.5989	1959.2
16.5262	1959.4
63.4867	1959.6
0.1737	1959.8
0.0901	1960
0.1029	1960.2
0.0129	1960.4
0.0129	1960.6
0.0129	1960.8
0.0129	1961
13.2583	1961.2
38.8163	1961.4
62.734	1961.6
0.3731	1961.8
0.0901	1962
0.0193	1962.2
0.0129	1962.4
0.0129	1962.6
0.0322	1962.8
0.1094	1963
0.0322	1963.2
60.5211	1963.4
60.0579	1963.6
1.5889	1963.8
0.0129	1964
0.0129	1964.2
0.0901	1964.4
0.1029	1964.6
0.0708	1964.8
0.0708	1965
0.0193	1965.2
58.5783	1965.4
54.0045	1965.6
6.092	1965.8
0.0193	1966
0.0836	1966.2
0.0386	1966.4
0.0708	1966.6
0.0193	1966.8
0.0129	1967
0.0193	1967.2
55.5934	1967.4
34.384	1967.6
18.7842	1967.8
0.1094	1968
0.1415	1968.2
0.0708	1968.4
0.0129	1968.6
0.0193	1968.8
0.1029	1969
0.0836	1969.2
49.3342	1969.4
9.688	1969.6
54.3454	1969.8
0.1029	1970
0.0579	1970.2
0.0129	1970.4
0.1029	1970.6
0.0129	1970.8
0.1029	1971
0.1094	1971.2
33.3483	1971.4
20.907	1971.6
60.5532	1971.8
0.1994	1972
0.0129	1972.2
0.0901	1972.4
0.1094	1972.6
0.0901	1972.8
0.1029	1973
0.1094	1973.2
3.165	1973.4
48.2277	1973.6
59.1123	1973.8
0.772	1974
0.1222	1974.2
0.0901	1974.4
0.0193	1974.6
0	1974.8
0.0901	1975
0.1094	1975.2
0.0901	1975.4
57.1052	1975.6
55.7543	1975.8
2.9141	1976
0.1737	1976.2
0.1608	1976.4
0.0901	1976.6
0	1976.8
0.1029	1977
0.1029	1977.2
0.0708	1977.4
54.8922	1977.6
48.0669	1977.8
8.2535	1978
0.1801	1978.2
0.0129	1978.4
0.0901	1978.6
0.0901	1978.8
0.1029	1979
0.0901	1979.2
0.0901	1979.4
51.129	1979.6
19.9292	1979.8
27.147	1980
0.0708	1980.2
0.1029	1980.4
0.1737	1980.6
0.0901	1980.8
0.0129	1981
0.0129	1981.2
0.1029	1981.4
43.1586	1981.6
11.9009	1981.8
56.6291	1982
0.1287	1982.2
0.0901	1982.4
0.0901	1982.6
0.0193	1982.8
0.0386	1983
0.1094	1983.2
0.0901	1983.4
22.6954	1983.6
26.4458	1983.8
57.2017	1984
0.3345	1984.2
0.1415	1984.4
0.0129	1984.6
0.0901	1984.8
0.1029	1985
0.0129	1985.2
0.0129	1985.4
0.0322	1985.6
53.001	1985.8
55.3233	1986
1.1129	1986.2
0.0193	1986.4
0.0901	1986.6
0.1029	1986.8
0.0129	1987
0.0322	1987.2
0.1029	1987.4
0.0386	1987.6
53.4255	1987.8
51.3927	1988
3.8919	1988.2
0.0901	1988.4
0.0901	1988.6
0.0129	1988.8
0.1029	1989
0.0836	1989.2
0.1029	1989.4
0.1094	1989.6
50.9038	1989.8
41.1	1990
10.5564	1990.2
0.1415	1990.4
0.0129	1990.6
0.1029	1990.8
0.1029	1991
0.1029	1991.2
0.1029	1991.4
0.0129	1991.6
46.6581	1991.8
7.8482	1992
38.0444	1992.2
0.0901	1992.4
0.1029	1992.6
0.1029	1992.8
0.0901	1993
0.1029	1993.2
0.0129	1993.4
0.0129	1993.6
36.5584	1993.8
14.3647	1994
54.6993	1994.2
0.1222	1994.4
0.1801	1994.6
0.1029	1994.8
0.0901	1995
0.0129	1995.2
0.0322	1995.4
0.1029	1995.6
11.3606	1995.8
33.0203	1996
53.9981	1996.2
0.5146	1996.4
0.148	1996.6
0.0193	1996.8
0.0901	1997
0.0901	1997.2
0.1029	1997.4
0.1029	1997.6
0.0901	1997.8
51.7723	1998
51.7465	1998.2
1.6404	1998.4
0.0901	1998.6
0.0901	1998.8
0.0579	1999
0.1094	1999.2
0.1029	1999.4
0.0579	1999.6
0.0193	1999.8
49.8553	2000
47.2113	2000.2
4.6832	2000.4
0.0901	2000.6
0.1029	2000.8
0.1029	2001
0.1029	2001.2
0.0579	2001.4
0.0193	2001.6
0.0579	2001.8
47.3207	2002
31.7337	2002.2
13.9595	2002.4
0.0901	2002.6
0.1029	2002.8
0.0901	2003
0.0129	2003.2
0.0129	2003.4
0.1094	2003.6
0.0708	2003.8
42.2451	2004
8.44	2004.2
45.9054	2004.4
0.1608	2004.6
0.0901	2004.8
0.0129	2005
0.0901	2005.2
0.0579	2005.4
0.1094	2005.6
0.0901	2005.8
29.212	2006
16.9186	2006.2
51.7658	2006.4
0.1737	2006.6
0.1029	2006.8
0.1029	2007
0.0901	2007.2
0.0901	2007.4
0.0901	2007.6
0.0129	2007.8
3.0235	2008
40.4181	2008.2
50.8717	2008.4
0.6304	2008.6
0.0901	2008.8
0.1029	2009
0.1029	2009.2
0.0129	2009.4
0.0193	2009.6
0.1029	2009.8
0.0515	2010
48.678	2010.2
48.1055	2010.4
2.0585	2010.6
0.1094	2010.8
0.1737	2011
0.0193	2011.2
0.0193	2011.4
0.1029	2011.6
0.0836	2011.8
0.1094	2012
46.7224	2012.2
42.9913	2012.4
5.6481	2012.6
0.1737	2012.8
0.1029	2013
0.0129	2013.2
0.0901	2013.4
0.1287	2013.6
0.1029	2013.8
0.0193	2014
44.1042	2014.2
19.7234	2014.4
20.5018	2014.6
0.148	2014.8
0.0193	2015
0.0901	2015.2
0.1029	2015.4
0.0322	2015.6
0.0515	2015.8
0.0901	2016
37.9029	2016.2
9.5915	2016.4
48.3564	2016.6
0.0901	2016.8
0.148	2017
0.0579	2017.2
0.1029	2017.4
0.0901	2017.6
0.1029	2017.8
0.0836	2018
20.9971	2018.2
21.2995	2018.4
49.3406	2018.6
0.193	2018.8
0.1801	2019
0.0708	2019.2
0.1094	2019.4
0.1029	2019.6
0.0901	2019.8
0.0129	2020
0.0901	2020.2
45.1399	2020.4
48.1184	2020.6
0.8234	2020.8
0.0901	2021
0.0901	2021.2
0.1029	2021.4
0.1287	2021.6
0.0129	2021.8
0.0129	2022
0.0901	2022.2
46.1885	2022.4
45.5709	2022.6
2.4831	2022.8
0.1737	2023
0.1029	2023.2
0.0129	2023.4
0.0901	2023.6
0.0901	2023.8
0.0579	2024
0.1094	2024.2
44.1235	2024.4
38.469	2024.6
6.9025	2024.8
0.1801	2025
0.0901	2025.2
0.0515	2025.4
0.0901	2025.6
0.1029	2025.8
0.1287	2026
0.1029	2026.2
41.0807	2026.4
8.9353	2026.6
29.54	2026.8
0.1737	2027
0.1029	2027.2
0.1094	2027.4
0.1029	2027.6
0.0579	2027.8
0.0901	2028
0.0129	2028.2
33.1296	2028.4
11.2448	2028.6
47.5716	2028.8
0.1608	2029
0.0129	2029.2
0.1737	2029.4
0.1094	2029.6
0.0129	2029.8
0.0193	2030
0.0901	2030.2
11.7015	2030.4
26.4072	2030.6
46.9218	2030.8
0.1994	2031
0.1608	2031.2
0.1029	2031.4
0.0129	2031.6
0.1029	2031.8
0.0836	2032
0.1094	2032.2
0.0129	2032.4
44.9405	2032.6
45.7575	2032.8
0.8813	2033
0.193	2033.2
0.0129	2033.4
0.0901	2033.6
0.0901	2033.8
0.0901	2034
0.1029	2034.2
0.0193	2034.4
43.6539	2034.6
43.0492	2034.8
2.7726	2035
0.1737	2035.2
0.0901	2035.4
0.1029	2035.6
0.0901	2035.8
0.1029	2036
0.0836	2036.2
0	2036.4
41.9363	2036.6
31.946	2036.8
9.0254	2037
0.0901	2037.2
0.1737	2037.4
0.1222	2037.6
0.0129	2037.8
0.0772	2038
0.1029	2038.2
0.1094	2038.4
38.083	2038.6
6.4651	2038.8
37.9865	2039
0.0129	2039.2
0.1737	2039.4
0.1029	2039.6
0.0129	2039.8
0.1029	2040
0.0901	2040.2
0.1094	2040.4
27.9125	2040.6
13.329	2040.8
45.8025	2041
0.1094	2041.2
0.1801	2041.4
0.0129	2041.6
0.0901	2041.8
0.1029	2042
0.0193	2042.2
0.0129	2042.4
3.9434	2042.6
33.6829	2042.8
45.4937	2043
0.2187	2043.2
0.0901	2043.4
0.1029	2043.6
0.0901	2043.8
0.0708	2044
0.0129	2044.2
0.1029	2044.4
0.1287	2044.6
43.4416	2044.8
44.4001	2045
0.862	2045.2
0.1737	2045.4
0.1737	2045.6
0.0193	2045.8
0.1029	2046
0.0708	2046.2
0.1029	2046.4
0.0836	2046.6
42.6311	2046.8
41.8334	2047
2.8048	2047.2
0.1222	2047.4
0.1737	2047.6
0.0129	2047.8
0.0901	2048
0.148	2048.2
0.1029	2048.4
0.1094	2048.6
41.1322	2048.8
22.8048	2049
13.6893	2049.2
0.1415	2049.4
0.1737	2049.6
0.0129	2049.8
0.1094	2050
0.1029	2050.2
0.1029	2050.4
0.1094	2050.6
36.6677	2050.8
7.2757	2051
43.6861	2051.2
0.1029	2051.4
0.1029	2051.6
0.0708	2051.8
0.148	2052
0.1287	2052.2
0.1029	2052.4
0.0322	2052.6
22.6568	2052.8
17.1759	2053
46.33	2053.2
0.0901	2053.4
0.0901	2053.6
0.1287	2053.8
0.0901	2054
0.0901	2054.2
0.0129	2054.4
0.1029	2054.6
0.4117	2054.8
41.2609	2055
46.2142	2055.2
0.1801	2055.4
0.0901	2055.6
0.1029	2055.8
0.1608	2056
0.0901	2056.2
0.0129	2056.4
0.0129	2056.6
0.1094	2056.8
44.2972	2057
45.3329	2057.2
0.817	2057.4
0.0901	2057.6
0.1287	2057.8
0.1737	2058
0.0129	2058.2
0.1029	2058.4
0.1029	2058.6
0.0708	2058.8
43.3001	2059
41.3188	2059.2
3.2679	2059.4
0.148	2059.6
0.1737	2059.8
0.0901	2060
0.0579	2060.2
0.0129	2060.4
0.0901	2060.6
0.0901	2060.8
41.2802	2061
12.5635	2061.2
22.9463	2061.4
0.0901	2061.6
0.1737	2061.8
0.1029	2062
0.0579	2062.2
0.0129	2062.4
0.1029	2062.6
0.1094	2062.8
34.8279	2063
8.9739	2063.2
46.4458	2063.4
0.1029	2063.6
0.148	2063.8
0.0901	2064
0.0836	2064.2
0.1029	2064.4
0.0708	2064.6
0.0901	2064.8
14.8537	2065
23.0556	2065.2
46.7417	2065.4
0.0193	2065.6
0.1737	2065.8
0.1029	2066
0.0901	2066.2
0.1029	2066.4
0.1029	2066.6
0.1029	2066.8
0.1222	2067
44.9019	2067.2
46.5616	2067.4
0.1608	2067.6
0.1737	2067.8
0.1094	2068
0.1029	2068.2
0.1287	2068.4
0.1029	2068.6
0.0901	2068.8
0.1094	2069
44.4966	2069.2
45.3908	2069.4
0.8234	2069.6
0.1737	2069.8
0.0193	2070
0.0836	2070.2
0.1608	2070.4
0.1029	2070.6
0.0129	2070.8
0.0193	2071
43.0492	2071.2
37.9029	2071.4
4.5545	2071.6
0.1737	2071.8
0.1029	2072
0.1029	2072.2
0.1029	2072.4
0.1094	2072.6
0.1029	2072.8
0.0901	2073
40.1029	2073.2
4.7861	2073.4
33.8051	2073.6
0.1737	2073.8
0.0901	2074
0.1029	2074.2
0.1029	2074.4
0.1608	2074.6
0.1029	2074.8
0.0836	2075
31.0068	2075.2
11.0968	2075.4
46.4201	2075.6
0.1737	2075.8
0.0901	2076
0.0901	2076.2
0.1029	2076.4
0.1608	2076.6
0.0129	2076.8
0.0129	2077
6.3236	2077.2
30.6594	2077.4
46.2978	2077.6
0.1222	2077.8
0.1029	2078
0.0901	2078.2
0.0901	2078.4
0.0901	2078.6
0.0836	2078.8
0.0129	2079
0.0386	2079.2
44.6767	2079.4
45.9054	2079.6
0.148	2079.8
0.1029	2080
0.1608	2080.2
0.0901	2080.4
0.0322	2080.6
0.1029	2080.8
0.1029	2081
0.0901	2081.2
43.7954	2081.4
44.4773	2081.6
0.9521	2081.8
0.1094	2082
0.148	2082.2
0.1029	2082.4
0.0322	2082.6
0.0901	2082.8
0.0836	2083
0.1029	2083.2
42.4188	2083.4
29.9518	2083.6
8.054	2083.8
0.1029	2084
0.1737	2084.2
0.0515	2084.4
0.1029	2084.6
0.1415	2084.8
0.1029	2085
0.1029	2085.2
38.4754	2085.4
5.5967	2085.6
41.6533	2085.8
0.1737	2086
0.1737	2086.2
0.0322	2086.4
0.0708	2086.6
0.0386	2086.8
0.1029	2087
0.1029	2087.2
25.8025	2087.4
14.5256	2087.6
46.1435	2087.8
0.1415	2088
0.1737	2088.2
0.0129	2088.4
0.1029	2088.6
0.1029	2088.8
0.1801	2089
0.1029	2089.2
1.1386	2089.4
38.9579	2089.6
46.1692	2089.8
0.1029	2090
0.1608	2090.2
0.0901	2090.4
0.0579	2090.6
0.1094	2090.8
0.1737	2091
0.0322	2091.2
0.0193	2091.4
44.2457	2091.6
45.8154	2091.8
0.2316	2092
0.1737	2092.2
0.1029	2092.4
0.1608	2092.6
0.0129	2092.8
0.1029	2093
0.0129	2093.2
0.0129	2093.4
43.4931	2093.6
43.6217	2093.8
1.3381	2094
0.193	2094.2
0.1801	2094.4
0.1222	2094.6
0.0193	2094.8
0.1029	2095
0.0708	2095.2
0.0129	2095.4
41.5632	2095.6
18.7134	2095.8
15.5806	2096
0.1994	2096.2
0.0193	2096.4
0.1801	2096.6
0.1029	2096.8
0.0901	2097
0.0901	2097.2
0.0193	2097.4
36.1853	2097.6
6.9669	2097.8
44.8311	2098
0.1737	2098.2
0.0901	2098.4
0.0772	2098.6
0.1801	2098.8
0.0901	2099
0.0129	2099.2
0.0129	2099.4
18.321	2099.6
19.4725	2099.8
45.8025	2100
0.1801	2100.2
0.0901	2100.4
0.0901	2100.6
0.148	2100.8
0.0836	2101
0.0129	2101.2
0.0129	2101.4
0.148	2101.6
43.2422	2101.8
45.6353	2102
0.2638	2102.2
0.0901	2102.4
0.1094	2102.6
0.1801	2102.8
0.1029	2103
0.0129	2103.2
0.1029	2103.4
0.1029	2103.6
43.6732	2103.8
45.1335	2104
0.283	2104.2
0.0901	2104.4
0.0901	2104.6
0.1608	2104.8
0.0129	2105
0.0901	2105.2
0.1094	2105.4
0.0708	2105.6
42.7662	2105.8
41.0872	2106
2.1422	2106.2
0.1801	2106.4
0.0515	2106.6
0.1994	2106.8
0.0901	2107
0.0129	2107.2
0.1029	2107.4
0.1029	2107.6
40.579	2107.8
8.1119	2108
26.8575	2108.2
0.2316	2108.4
0.1801	2108.6
0.1029	2108.8
0.0322	2109
0.0129	2109.2
0.1094	2109.4
0.0901	2109.6
32.808	2109.8
9.1669	2110
45.7446	2110.2
0.2638	2110.4
0.0836	2110.6
0.0901	2110.8
0.1029	2111
0.0836	2111.2
0.0129	2111.4
0.0901	2111.6
9.6172	2111.8
26.568	2112
45.616	2112.2
0.1737	2112.4
0.1801	2112.6
0.1415	2112.8
0.1029	2113
0.0129	2113.2
0.0129	2113.4
0.0901	2113.6
0.2187	2113.8
44.3358	2114
45.6224	2114.2
0.2509	2114.4
0.0901	2114.6
0.1094	2114.8
0.1029	2115
0.0708	2115.2
0	2115.4
0.0129	2115.6
0.1801	2115.8
43.6153	2116
45.0885	2116.2
0.3731	2116.4
0.1029	2116.6
0.1415	2116.8
0.1029	2117
0.1222	2117.2
0.1029	2117.4
0.0836	2117.6
0.0901	2117.8
42.5603	2118
35.7929	2118.2
4.2007	2118.4
0.1737	2118.6
0.1094	2118.8
0.2509	2119
0.0515	2119.2
0.0708	2119.4
0.1029	2119.6
0.1029	2119.8
39.2795	2120
4.5224	2120.2
37.3882	2120.4
0.1608	2120.6
0.1608	2120.8
0.1608	2121
0.0901	2121.2
0.148	2121.4
0.1029	2121.6
0.1029	2121.8
28.2535	2122
12.1647	2122.2
45.661	2122.4
0.1801	2122.6
0.2509	2122.8
0.1029	2123
0.0129	2123.2
0.1029	2123.4
0.0901	2123.6
0.1029	2123.8
2.8948	2124
35.0016	2124.2
45.7317	2124.4
0.2509	2124.6
0.1029	2124.8
0.1737	2125
0.0129	2125.2
0.0193	2125.4
0.1029	2125.6
0.1737	2125.8
0.0193	2126
43.9756	2126.2
45.4551	2126.4
0.2638	2126.6
0.1029	2126.8
0.0901	2127
0.1029	2127.2
0.0515	2127.4
0.0901	2127.6
0.0901	2127.8
0.0193	2128
43.4223	2128.2
44.5481	2128.4
0.5018	2128.6
0.0901	2128.8
0.0901	2129
0.1094	2129.2
0.0129	2129.4
0.0901	2129.6
0.1094	2129.8
0.1608	2130
42.0135	2130.2
25.8733	2130.4
9.1541	2130.6
0.1737	2130.8
0.1029	2131
0.0901	2131.2
0.0129	2131.4
0.0708	2131.6
0.1737	2131.8
0.0193	2132
36.9572	2132.2
5.899	2132.4
43.0106	2132.6
0.1801	2132.8
0.1608	2133
0.0901	2133.2
0.0129	2133.4
0.0901	2133.6
0.1029	2133.8
0.0901	2134
21.9427	2134.2
16.5841	2134.4
45.4101	2134.6
0.2445	2134.8
0.1608	2135
0.0901	2135.2
0.1094	2135.4
0.0901	2135.6
0.0901	2135.8
0.1029	2136
0.2123	2136.2
41.1386	2136.4
45.3007	2136.6
0.238	2136.8
0.0901	2137
0.0901	2137.2
0.1801	2137.4
0.1029	2137.6
0.1029	2137.8
0.1094	2138
0.0515	2138.2
43.5831	2138.4
44.9984	2138.6
0.2638	2138.8
0.1737	2139
0.1029	2139.2
0.0901	2139.4
0.1094	2139.6
0.1029	2139.8
0.1029	2140
0.0193	2140.2
42.6375	2140.4
42.8884	2140.6
0.8813	2140.8
0.1737	2141
0.1737	2141.2
0.0901	2141.4
0.1029	2141.6
0.1029	2141.8
0.1094	2142
0.0901	2142.2
40.6883	2142.4
14.0302	2142.6
18.6041	2142.8
0.1415	2143
0.1801	2143.2
0.0129	2143.4
0.0708	2143.6
0.1029	2143.8
0.1029	2144
0.0836	2144.2
0.0129	2144.4
0.0836	2144.6
0.0901	2144.8
0.0901	2145
0.1094	2145.2
0.0901	2145.4
0.1029	2145.6
0.0901	2145.8
0.1029	2146
0.1801	2146.2
0.1094	2146.4
0.1029	2146.6
0.1029	2146.8
0.1029	2147
0.0836	2147.2
0.1029	2147.4
0.0901	2147.6
0.1029	2147.8
0.1029	2148
0.0772	2148.2
0	2148.4
0.0193	2148.6
0.0129	2148.8
0.148	2149
0.0836	2149.2
0.1029	2149.4
0.0901	2149.6
0.1094	2149.8
0.0901	2150
0	2150.2
0.0129	2150.4
0.1029	2150.6
0.0836	2150.8
0	2151
0.0129	2151.2
0.0193	2151.4
0.1029	2151.6
0.1029	2151.8
0.1029	2152
0.148	2152.2
0.1029	2152.4
0.1608	2152.6
0.1094	2152.8
0.1094	2153
0.0901	2153.2
0	2153.4
0.0129	2153.6
0.0129	2153.8
0.0901	2154
0.0579	2154.2
0.0386	2154.4
0.0901	2154.6
0.1222	2154.8
0.0836	2155
0.1094	2155.2
0.0901	2155.4
0.1029	2155.6
0.1029	2155.8
0.0193	2156
0.0129	2156.2
0.0579	2156.4
0.0386	2156.6
0.0129	2156.8
0.0193	2157
0.0901	2157.2
0.1029	2157.4
0.1029	2157.6
0.1094	2157.8
0.1801	2158
0.1029	2158.2
0.0901	2158.4
0.0129	2158.6
0.0515	2158.8
0.0901	2159
0.0515	2159.2
0.0901	2159.4
0.1029	2159.6
0.1094	2159.8
0.1029	2160
0.0901	2160.2
0.0901	2160.4
0.0901	2160.6
0	2160.8
0.0836	2161
0.0836	2161.2
0.1222	2161.4
0.0901	2161.6
0.0901	2161.8
0.1029	2162
0.0129	2162.2
0.1029	2162.4
0.0901	2162.6
0.1222	2162.8
0.0901	2163
0.0901	2163.2
0.0901	2163.4
0.1029	2163.6
0.0129	2163.8
0.0901	2164
0.0901	2164.2
0.1094	2164.4
0.0901	2164.6
0.1094	2164.8
0.0901	2165
0.1029	2165.2
0.0836	2165.4
0.0129	2165.6
0.1029	2165.8
0.1222	2166
0.1029	2166.2
0.0901	2166.4
0.1094	2166.6
0.1029	2166.8
0.1029	2167
0.0129	2167.2
0	2167.4
0	2167.6
0.0901	2167.8
0.1222	2168
0.1029	2168.2
0.0901	2168.4
0.0836	2168.6
0.0129	2168.8
0.0129	2169
0.0901	2169.2
0.1094	2169.4
0.1222	2169.6
0.1094	2169.8
0.0901	2170
0.1094	2170.2
0.0708	2170.4
0.1029	2170.6
0.1029	2170.8
0.0129	2171
0.0129	2171.2
0.1029	2171.4
0.0129	2171.6
0.1029	2171.8
0.1029	2172
0.1415	2172.2
0.1094	2172.4
0.1029	2172.6
0.1029	2172.8
0.0836	2173
0.0836	2173.2
0.1029	2173.4
0.0193	2173.6
0.0193	2173.8

## Sheet: Fig 5B H2O2
0.0129	5769.2		Column A	max-min tension value
0.1029	5769.4		Coumn B	time (s)
0.0129	5769.6
0.0129	5769.8
0.0129	5770
0	5770.2
0.0129	5770.4
0	5770.6
0.0129	5770.8
0.0129	5771
0.0129	5771.2
0.0129	5771.4
0.0129	5771.6
0.0129	5771.8
0.0129	5772
0.0129	5772.2
0	5772.4
0.0901	5772.6
0.0129	5772.8
0	5773
0	5773.2
0	5773.4
0	5773.6
0	5773.8
0	5774
0	5774.2
0.0129	5774.4
0.0129	5774.6
0.0129	5774.8
0	5775
0.0129	5775.2
0.0901	5775.4
0.1029	5775.6
0.0579	5775.8
0.0901	5776
0.0386	5776.2
0.0901	5776.4
0.1094	5776.6
0.1029	5776.8
0.0901	5777
0.1029	5777.2
0.0901	5777.4
0.1029	5777.6
0.1029	5777.8
0.0129	5778
0.0129	5778.2
0.0129	5778.4
0.0129	5778.6
0.0129	5778.8
0.0129	5779
0.0129	5779.2
0.0129	5779.4
0.0129	5779.6
0.0129	5779.8
0	5780
0.0129	5780.2
0	5780.4
0.0708	5780.6
0.0836	5780.8
0.0579	5781
0.0193	5781.2
0.1029	5781.4
0.1029	5781.6
0.1029	5781.8
0.0901	5782
0.1222	5782.2
0.1029	5782.4
0.0129	5782.6
0	5782.8
0.0129	5783
0	5783.2
0.0129	5783.4
0	5783.6
0.0129	5783.8
0.0129	5784
0.0386	5784.2
0	5784.4
0	5784.6
0.0386	5784.8
0	5785
0	5785.2
0.0129	5785.4
0.0129	5785.6
0.0129	5785.8
0.0129	5786
0	5786.2
0.0579	5786.4
0.0129	5786.6
0.0836	5786.8
0.1094	5787
0.1094	5787.2
0.1029	5787.4
0.1029	5787.6
0.1029	5787.8
0.0836	5788
0.1029	5788.2
0.0708	5788.4
0.0836	5788.6
0.1029	5788.8
0.0901	5789
0.1029	5789.2
0.1029	5789.4
0.1029	5789.6
0.1029	5789.8
0.1029	5790
0.0129	5790.2
0.0129	5790.4
0.0129	5790.6
0.0193	5790.8
0.0129	5791
0.0129	5791.2
0.0193	5791.4
0	5791.6
0.0322	5791.8
0.0129	5792
0.0193	5792.2
0	5792.4
0.0129	5792.6
0.0129	5792.8
0	5793
0.0129	5793.2
0.0129	5793.4
0.0193	5793.6
0.0129	5793.8
0.0129	5794
0.0129	5794.2
0.0129	5794.4
0.0193	5794.6
0.0129	5794.8
0.0129	5795
0.0129	5795.2
0.0129	5795.4
0.0193	5795.6
0.0129	5795.8
0.0129	5796
0	5796.2
0.0193	5796.4
0	5796.6
0.0193	5796.8
0.0129	5797
0.0129	5797.2
0.0129	5797.4
0.0901	5797.6
0.0193	5797.8
0.0193	5798
0.0322	5798.2
0.0129	5798.4
0.0322	5798.6
0.0386	5798.8
0.0901	5799
0	5799.2
0.0193	5799.4
0.0193	5799.6
0.0322	5799.8
93.7729	5800
94.4612	5800.2
0.2187	5800.4
0.0129	5800.6
0.0193	5800.8
0.0129	5801
0.0129	5801.2
0.0193	5801.4
0.1029	5801.6
0.0129	5801.8
85.1978	5802
57.0923	5802.2
16.0952	5802.4
0.0515	5802.6
0.1029	5802.8
0.1029	5803
0.1094	5803.2
0.0129	5803.4
0.0129	5803.6
0	5803.8
65.5388	5804
15.6513	5804.2
86.7546	5804.4
0.0129	5804.6
0.0129	5804.8
0.0772	5805
0.0129	5805.2
0.0193	5805.4
0.1029	5805.6
0.1029	5805.8
9.7523	5806
62.2258	5806.2
86.3429	5806.4
0.0386	5806.6
0.0193	5806.8
0.0386	5807
0.0708	5807.2
0.0386	5807.4
0.0901	5807.6
0.1094	5807.8
0.0901	5808
84.5224	5808.2
85.4873	5808.4
0.2316	5808.6
0.0901	5808.8
0.1029	5809
0.0193	5809.2
0.0193	5809.4
0.0515	5809.6
0.1094	5809.8
0.1094	5810
83.2744	5810.2
81.2351	5810.4
2.0585	5810.6
0.1029	5810.8
0.1029	5811
0.0708	5811.2
0.0836	5811.4
0.0193	5811.6
0.0193	5811.8
0.0193	5812
78.7327	5812.2
19.8392	5812.4
44.992	5812.6
0.0193	5812.8
0.0708	5813
0.0901	5813.2
0.1094	5813.4
0.0836	5813.6
0.0901	5813.8
0.0129	5814
57.7549	5814.2
19.7105	5814.4
85.9376	5814.6
0.0129	5814.8
0.1029	5815
0.0129	5815.2
0.0129	5815.4
0.0129	5815.6
0.1094	5815.8
0.0901	5816
4.4645	5816.2
69.4886	5816.4
85.6674	5816.6
0.1737	5816.8
0.1094	5817
0.0901	5817.2
0.1029	5817.4
0.0901	5817.6
0.0901	5817.8
0.1094	5818
0.1222	5818.2
83.8276	5818.4
84.9341	5818.6
0.238	5818.8
0.1029	5819
0.1029	5819.2
0.1094	5819.4
0.0836	5819.6
0.0193	5819.8
0.0193	5820
0.0193	5820.2
82.0907	5820.4
79.6076	5820.6
2.1936	5820.8
0.0129	5821
0.0129	5821.2
0.0322	5821.4
0.0579	5821.6
0.0129	5821.8
0.1737	5822
0.0386	5822.2
77.2531	5822.4
17.1373	5822.6
47.0119	5822.8
0.1029	5823
0.0901	5823.2
0.0901	5823.4
0.1029	5823.6
0.1094	5823.8
0.0708	5824
0.0193	5824.2
58.0251	5824.4
17.7742	5824.6
83.6089	5824.8
0.0129	5825
0.0193	5825.2
0.0193	5825.4
0.0193	5825.6
0.1029	5825.8
0.0901	5826
0.1094	5826.2
6.1499	5826.4
63.7568	5826.6
82.6954	5826.8
0.0901	5827
0.1029	5827.2
0.0901	5827.4
0.0322	5827.6
0.0193	5827.8
0.0193	5828
0.0386	5828.2
0.0322	5828.4
80.8363	5828.6
81.9813	5828.8
0.1994	5829
0.0129	5829.2
0.0129	5829.4
0.0901	5829.6
0.1029	5829.8
0.0708	5830
0.0129	5830.2
0.0129	5830.4
78.8935	5830.6
77.2338	5830.8
1.8398	5831
0.0129	5831.2
0.0193	5831.4
0.0129	5831.6
0.0129	5831.8
0.0901	5832
0.0708	5832.2
0.1094	5832.4
74.9115	5832.6
21.248	5832.8
39.8971	5833
0.1029	5833.2
0.0129	5833.4
0.0129	5833.6
0.0193	5833.8
0.0193	5834
0.0193	5834.2
0.0129	5834.4
59.5175	5834.6
14.7379	5834.8
80.0901	5835
0.0193	5835.2
0.0129	5835.4
0.0193	5835.6
0.0515	5835.8
0.0901	5836
0.1094	5836.2
0.1029	5836.4
11.1354	5836.6
53.863	5836.8
79.7105	5837
0.0129	5837.2
0.0129	5837.4
0.0129	5837.6
0.0901	5837.8
0.1094	5838
0.0901	5838.2
0.1029	5838.4
0.0901	5838.6
77.6198	5838.8
78.8163	5839
0.193	5839.2
0.0193	5839.4
0.0193	5839.6
0.0129	5839.8
0.0193	5840
0.0708	5840.2
0.1029	5840.4
0.1029	5840.6
75.8379	5840.8
75.6449	5841
1.3059	5841.2
0.0129	5841.4
0.0129	5841.6
0.0129	5841.8
0	5842
0	5842.2
0.0129	5842.4
0.0129	5842.6
72.5893	5842.8
30.1061	5843
28.7874	5843.2
0.1029	5843.4
0.1029	5843.6
0.1029	5843.8
0.0901	5844
0.1029	5844.2
0.1029	5844.4
0.0129	5844.6
61.2737	5844.8
11.6115	5845
76.2882	5845.2
0.0193	5845.4
0.0129	5845.6
0.0129	5845.8
0.0129	5846
0.0708	5846.2
0.1094	5846.4
0.1029	5846.6
19.9614	5846.8
42.1357	5847
76.8865	5847.2
0.0193	5847.4
0.0129	5847.6
0.0193	5847.8
0.0129	5848
0.0129	5848.2
0.0193	5848.4
0.0129	5848.6
0.1029	5848.8
75.1174	5849
76.1724	5849.2
0.1994	5849.4
0.0193	5849.6
0.1029	5849.8
0.1029	5850
0.0836	5850.2
0.0386	5850.4
0.0193	5850.6
0.0193	5850.8
73.477	5851
74.1975	5851.2
0.9456	5851.4
0.0193	5851.6
0	5851.8
0.0193	5852
0.0129	5852.2
0.0129	5852.4
0.0129	5852.6
0.0193	5852.8
70.9553	5853
41.1708	5853.2
18.5976	5853.4
0.0193	5853.6
0.0836	5853.8
0.1029	5854
0.1029	5854.2
0	5854.4
0.1094	5854.6
0.0836	5854.8
63.0106	5855
9.0576	5855.2
71.515	5855.4
0.0515	5855.6
0.1029	5855.8
0.1415	5856
0.2509	5856.2
0.1029	5856.4
0.0901	5856.6
0.0708	5856.8
30.6594	5857
31.3992	5857.2
74.5127	5857.4
0.0836	5857.6
0.0836	5857.8
0.0708	5858
0.0836	5858.2
0.1029	5858.4
0.0901	5858.6
0.0901	5858.8
0.1737	5859
71.9781	5859.2
74.0174	5859.4
0.148	5859.6
0.0901	5859.8
0.1029	5860
0.1029	5860.2
0.0129	5860.4
0.0129	5860.6
0.0193	5860.8
0.0129	5861
71.6951	5861.2
72.66	5861.4
0.8041	5861.6
0.0901	5861.8
0.1094	5862
0.0708	5862.2
0.0129	5862.4
0.0129	5862.6
0.0129	5862.8
0.0129	5863
69.4886	5863.2
51.5471	5863.4
11.1354	5863.6
0.0129	5863.8
0.0193	5864
0.1094	5864.2
0.1029	5864.4
0.0129	5864.6
0.0129	5864.8
0.0193	5865
63.7247	5865.2
7.3657	5865.4
63.9177	5865.6
0.0129	5865.8
0.0129	5866
0.0901	5866.2
0.0836	5866.4
0.1029	5866.6
0	5866.8
0.0193	5867
40.4503	5867.2
22.9592	5867.4
72.9945	5867.6
0.0901	5867.8
0.1029	5868
0.0708	5868.2
0.0579	5868.4
0.0708	5868.6
0.0129	5868.8
0.0901	5869
0.862	5869.2
65.4165	5869.4
72.4735	5869.6
0.1994	5869.8
0.0129	5870
0.0129	5870.2
0.0129	5870.4
0.0129	5870.6
0.0193	5870.8
0.1029	5871
0.1029	5871.2
70.2091	5871.4
71.2576	5871.6
0.6562	5871.8
0.0129	5872
0.0901	5872.2
0.1029	5872.4
0.0901	5872.6
0.0129	5872.8
0.0901	5873
0.0322	5873.2
68.3178	5873.4
58.6169	5873.6
6.7546	5873.8
0.0193	5874
0.1029	5874.2
0.0129	5874.4
0.1029	5874.6
0.0129	5874.8
0.0129	5875
0.0129	5875.2
63.834	5875.4
8.4529	5875.6
52.0489	5875.8
0.1094	5876
0.0901	5876.2
0.0129	5876.4
0.0129	5876.6
0.0129	5876.8
0	5877
0.0129	5877.2
47.6874	5877.4
17.1373	5877.6
71.5471	5877.8
0.1287	5878
0.0129	5878.2
0.1029	5878.4
0.0836	5878.6
0.0129	5878.8
0.0901	5879
0.0129	5879.2
5.8218	5879.4
53.9144	5879.6
71.0518	5879.8
0.1994	5880
0.1094	5880.2
0.0129	5880.4
0.0129	5880.6
0.0129	5880.8
0.0129	5881
0.0129	5881.2
0.0322	5881.4
69.1669	5881.6
70.2091	5881.8
0.5661	5882
0.0901	5882.2
0.0901	5882.4
0.0129	5882.6
0.0901	5882.8
0.1094	5883
0.1029	5883.2
0.0901	5883.4
67.3464	5883.6
62.6439	5883.8
4.3422	5884
0.1094	5884.2
0.1029	5884.4
0.2187	5884.6
0.0129	5884.8
0.0129	5885
0.0129	5885.2
0.1029	5885.4
63.789	5885.6
18.5333	5885.8
37.7356	5886
0.0901	5886.2
0.0901	5886.4
0.1029	5886.6
0.1608	5886.8
0.0515	5887
0.0129	5887.2
0.0129	5887.4
52.3512	5887.6
13.3483	5887.8
69.5336	5888
0.1029	5888.2
0.1094	5888.4
0.0129	5888.6
0.0901	5888.8
0.0901	5889
0.1029	5889.2
0.1029	5889.4
16.4233	5889.6
40.6497	5889.8
69.7588	5890
0.1029	5890.2
0.0772	5890.4
0.1029	5890.6
0.0901	5890.8
0.0129	5891
0	5891.2
0.0129	5891.4
0.0515	5891.6
67.9254	5891.8
68.8646	5892
0.5532	5892.2
0.0386	5892.4
0.1608	5892.6
0.1029	5892.8
0.0129	5893
0.0129	5893.2
0.0129	5893.4
0.0193	5893.6
66.2078	5893.8
64.0463	5894
3.1457	5894.2
0.0193	5894.4
0.0515	5894.6
0.0901	5894.8
0.1094	5895
0.0129	5895.2
0.0708	5895.4
0.0901	5895.6
63.165	5895.8
31.991	5896
24.2007	5896.2
0.0901	5896.4
0.0129	5896.6
0.0901	5896.8
0.1287	5897
0.0901	5897.2
0.0193	5897.4
0	5897.6
55.111	5897.8
10.5757	5898
65.2621	5898.2
0.1094	5898.4
0.0515	5898.6
0.0901	5898.8
0.0901	5899
0.0772	5899.2
0.0193	5899.4
0.0129	5899.6
28.3564	5899.8
29.9003	5900
68.4078	5900.2
0.1608	5900.4
0.0901	5900.6
0.0901	5900.8
0.0129	5901
0.0129	5901.2
0.0193	5901.4
0.0901	5901.6
0.1415	5901.8
64.7797	5902
67.2757	5902.2
0.4632	5902.4
0.0129	5902.6
0.1094	5902.8
0.0901	5903
0.0129	5903.2
0.0129	5903.4
0.0129	5903.6
0.1029	5903.8
64.8697	5904
64.22	5904.2
2.2387	5904.4
0.0901	5904.6
0.1029	5904.8
0.1029	5905
0.0129	5905.2
0.0129	5905.4
0.0129	5905.6
0.0129	5905.8
62.2258	5906
44.2393	5906.2
14.2425	5906.4
0.1029	5906.6
0.1029	5906.8
0.0708	5907
0.1029	5907.2
0.1029	5907.4
0.0901	5907.6
0.0772	5907.8
55.9987	5908
8.7745	5908.2
56.1467	5908.4
0.0901	5908.6
0.1029	5908.8
0.0901	5909
0.0193	5909.2
0.0129	5909.4
0.0129	5909.6
0.0129	5909.8
37.3689	5910
21.7948	5910.2
66.2978	5910.4
0.1737	5910.6
0.0901	5910.8
0.0901	5911
0.0129	5911.2
0.0129	5911.4
0.0129	5911.6
0.0129	5911.8
2.2708	5912
55.5034	5912.2
65.6867	5912.4
0.4117	5912.6
0.0901	5912.8
0.1029	5913
0.1029	5913.2
0.0129	5913.4
0.0193	5913.6
0.0129	5913.8
0.0193	5914
63.1264	5914.2
63.0749	5914.4
1.7112	5914.6
0.0901	5914.8
0.1608	5915
0.1029	5915.2
0.0193	5915.4
0.0129	5915.6
0.0129	5915.8
0.0129	5916
60.7334	5916.2
51.8623	5916.4
8.5108	5916.6
0.0129	5916.8
0.0193	5917
0.0772	5917.2
0.0515	5917.4
0.0901	5917.6
0.0129	5917.8
0.0129	5918
55.9087	5918.2
11.7723	5918.4
41.7626	5918.6
0.1029	5918.8
0.0901	5919
0.0901	5919.2
0.0129	5919.4
0.0129	5919.6
0.0129	5919.8
0.0129	5920
43.2744	5920.2
16.3654	5920.4
64.0849	5920.6
0.0836	5920.8
0.1094	5921
0.0901	5921.2
0.0129	5921.4
0.0129	5921.6
0.0129	5921.8
0.0193	5922
10.6851	5922.2
41.5696	5922.4
63.3966	5922.6
0.3088	5922.8
0.0129	5923
0.1029	5923.2
0.1029	5923.4
0.0515	5923.6
0.1029	5923.8
0.0129	5924
0.0708	5924.2
61.055	5924.4
61.827	5924.6
1.1258	5924.8
0.0772	5925
0.1094	5925.2
0.0708	5925.4
0.0129	5925.6
0.0129	5925.8
0.0129	5926
0.0193	5926.2
58.8228	5926.4
54.9437	5926.6
5.23	5926.8
0.0901	5927
0.0193	5927.2
0.0901	5927.4
0.1029	5927.6
0.0901	5927.8
0.0129	5928
0.0129	5928.2
55.1753	5928.4
24.6639	5928.6
25.9826	5928.8
0.0129	5929
0.0129	5929.2
0.0129	5929.4
0.0129	5929.6
0.0836	5929.8
0.0901	5930
0.1029	5930.2
46.3171	5930.4
12.3062	5930.6
59.4661	5930.8
0.148	5931
0.0901	5931.2
0.0901	5931.4
0.0129	5931.6
0.0901	5931.8
0.1029	5932
0.1029	5932.2
22.4124	5932.4
29.4821	5932.6
61.01	5932.8
0.2895	5933
0.0901	5933.2
0.0901	5933.4
0.0129	5933.6
0.0129	5933.8
0.0901	5934
0.0193	5934.2
0.1029	5934.4
57.8064	5934.6
59.5561	5934.8
0.817	5935
0.0129	5935.2
0.1029	5935.4
0.1094	5935.6
0.0129	5935.8
0.0129	5936
0.0901	5936.2
0.0901	5936.4
56.6999	5936.6
55.4262	5936.8
3.2036	5937
0.0193	5937.2
0.1737	5937.4
0.0129	5937.6
0.0129	5937.8
0.1094	5938
0.1094	5938.2
0.1029	5938.4
53.6314	5938.6
37.3818	5938.8
14.1525	5939
0.1029	5939.2
0.0901	5939.4
0.0193	5939.6
0.0901	5939.8
0.0901	5940
0.0193	5940.2
0.0129	5940.4
47.6423	5940.6
9.3278	5940.8
50.267	5941
0.1029	5941.2
0.1029	5941.4
0.0129	5941.6
0.0193	5941.8
0.0901	5942
0.1029	5942.2
0.0129	5942.4
31.3413	5942.6
20.7848	5942.8
58.3467	5943
0.1801	5943.2
0.0515	5943.4
0.1029	5943.6
0.0193	5943.8
0.0836	5944
0.0836	5944.2
0.1029	5944.4
1.5761	5944.6
49.1927	5944.8
57.2853	5945
0.5146	5945.2
0.0129	5945.4
0.0901	5945.6
0.1029	5945.8
0.0708	5946
0.0772	5946.2
0.0901	5946.4
0.1094	5946.6
54.5706	5946.8
54.7829	5947
1.8913	5947.2
0.0708	5947.4
0.0901	5947.6
0.1029	5947.8
0.0193	5948
0.0129	5948.2
0.0193	5948.4
0.0193	5948.6
52.4156	5948.8
45.3136	5949
7.6809	5949.2
0.0901	5949.4
0.0836	5949.6
0.0129	5949.8
0.0129	5950
0.0129	5950.2
0.0129	5950.4
0.1029	5950.6
47.9254	5950.8
10.4664	5951
36.0566	5951.2
0.0129	5951.4
0.0129	5951.6
0.0129	5951.8
0.1029	5952
0.0515	5952.2
0.0193	5952.4
0.1029	5952.6
37.1888	5952.8
14.5127	5953
55.5741	5953.2
0.1029	5953.4
0.0129	5953.6
0.0129	5953.8
0.0193	5954
0.0129	5954.2
0.0129	5954.4
0.0901	5954.6
9.3664	5954.8
36.0437	5955
54.9115	5955.2
0.3345	5955.4
0.0129	5955.6
0.1094	5955.8
0.0901	5956
0.0193	5956.2
0.0129	5956.4
0.1029	5956.6
0.0386	5956.8
52.6922	5957
53.3548	5957.2
1.1772	5957.4
0.0129	5957.6
0.1029	5957.8
0.0836	5958
0.0193	5958.2
0.0129	5958.4
0.0129	5958.6
0.0193	5958.8
50.6079	5959
48.054	5959.2
4.265	5959.4
0.1029	5959.6
0.1029	5959.8
0.1094	5960
0.0129	5960.2
0.0129	5960.4
0	5960.6
0.0129	5960.8
47.7967	5961
22.8048	5961.2
20.9263	5961.4
0.0708	5961.6
0.1029	5961.8
0.1029	5962
0.0193	5962.2
0.0193	5962.4
0.0193	5962.6
0.0708	5962.8
40.5275	5963
10.3442	5963.2
51.2705	5963.4
0.1608	5963.6
0.1029	5963.8
0.1029	5964
0.1029	5964.2
0.0129	5964.4
0.0129	5964.6
0.0129	5964.8
20.3216	5965
24.6832	5965.2
52.808	5965.4
0.3088	5965.6
0.0193	5965.8
0.0129	5966
0.1029	5966.2
0.0129	5966.4
0.1029	5966.6
0.1029	5966.8
0.0901	5967
49.9453	5967.2
51.8044	5967.4
0.6433	5967.6
0.0129	5967.8
0.0193	5968
0.0129	5968.2
0.0193	5968.4
0.1029	5968.6
0.0129	5968.8
0.0193	5969
49.3599	5969.2
48.781	5969.4
2.2901	5969.6
0.0193	5969.8
0.0129	5970
0.0129	5970.2
0.1029	5970.4
0.0322	5970.6
0.0129	5970.8
0.1029	5971
47.1534	5971.2
35.1303	5971.4
10.312	5971.6
0.0193	5971.8
0.0129	5972
0.0836	5972.2
0.0901	5972.4
0.1608	5972.6
0.0129	5972.8
0.1029	5973
42.3287	5973.2
7.4879	5973.4
42.3738	5973.6
0.1029	5973.8
0.0193	5974
0.1029	5974.2
0.0129	5974.4
0.1287	5974.6
0.0836	5974.8
0.0901	5975
28.8003	5975.2
16.8672	5975.4
50.891	5975.6
0.1737	5975.8
0.1029	5976
0.0193	5976.2
0.1029	5976.4
0.0129	5976.6
0.1029	5976.8
0.0515	5977
1.8077	5977.2
41.8849	5977.4
50.267	5977.6
0.4503	5977.8
0.1737	5978
0.1094	5978.2
0.0129	5978.4
0.0129	5978.6
0.0193	5978.8
0.0193	5979
0.1222	5979.2
48.0991	5979.4
48.6073	5979.6
1.3188	5979.8
0.0193	5980
0.0901	5980.2
0.0193	5980.4
0.0129	5980.6
0.0129	5980.8
0.0515	5981
0.1094	5981.2
46.33	5981.4
41.917	5981.6
5.1463	5981.8
0.1029	5982
0.1029	5982.2
0.0901	5982.4
0.0193	5982.6
0.0129	5982.8
0.0129	5983
0.0515	5983.2
43.0621	5983.4
11.5793	5983.6
28.3435	5983.8
0.1094	5984
0.0129	5984.2
0.0129	5984.4
0.0901	5984.6
0.1029	5984.8
0.2123	5985
0.1094	5985.2
34.2039	5985.4
11.6886	5985.6
49.0511	5985.8
0.0708	5986
0.0129	5986.2
0.1029	5986.4
0.0129	5986.6
0.0515	5986.8
0.0901	5987
0.0129	5987.2
10.0418	5987.4
29.5722	5987.6
48.6394	5987.8
0.2316	5988
0.0708	5988.2
0.0772	5988.4
0.0193	5988.6
0.1029	5988.8
0.1094	5989
0	5989.2
0.0386	5989.4
46.7289	5989.6
47.6552	5989.8
0.6755	5990
0.1029	5990.2
0.0386	5990.4
0.1415	5990.6
0.1029	5990.8
0.0129	5991
0.0129	5991.2
0.0129	5991.4
45.4616	5991.6
44.175	5991.8
2.5346	5992
0.1029	5992.2
0.1222	5992.4
0.1094	5992.6
0.0836	5992.8
0.0129	5993
0.0129	5993.2
0.1029	5993.4
43.0878	5993.6
24.5031	5993.8
14.5963	5994
0.0901	5994.2
0.0772	5994.4
0.1029	5994.6
0.0129	5994.8
0.0129	5995
0.0836	5995.2
0.1029	5995.4
37.3496	5995.6
8.0605	5995.8
44.6188	5996
0.1029	5996.2
0.0901	5996.4
0.0129	5996.6
0.0129	5996.8
0.1029	5997
0.0772	5997.2
0.0901	5997.4
20.6369	5997.6
19.569	5997.8
46.999	5998
0.1287	5998.2
0.0901	5998.4
0.0129	5998.6
0.0901	5998.8
0.0193	5999
0.1094	5999.2
0.1094	5999.4
0.0772	5999.6
44.0785	5999.8
46.5294	6000
0.3602	6000.2
0.0129	6000.4
0.0193	6000.6
0.1801	6000.8
0.1094	6001
0.0129	6001.2
0.1029	6001.4
0.0193	6001.6
44.368	6001.8
44.8183	6002
1.2287	6002.2
0.0901	6002.4
0.1737	6002.6
0.0129	6002.8
0.0129	6003
0.1029	6003.2
0.0193	6003.4
0.0772	6003.6
42.8884	6003.8
35.1882	6004
6.4651	6004.2
0.0901	6004.4
0.0901	6004.6
0.0129	6004.8
0.1029	6005
0.0901	6005.2
0.0129	6005.4
0.1094	6005.6
38.9579	6005.8
5.5967	6006
34.68	6006.2
0.1029	6006.4
0.0129	6006.6
0.1029	6006.8
0.0129	6007
0.1029	6007.2
0.0129	6007.4
0.0129	6007.6
28.1312	6007.8
13.0653	6008
45.6739	6008.2
0.0901	6008.4
0.0129	6008.6
0.1029	6008.8
0.1094	6009
0.1029	6009.2
0.0193	6009.4
0.0193	6009.6
2.972	6009.8
35.0595	6010
45.3007	6010.2
0.2187	6010.4
0.0129	6010.6
0.0129	6010.8
0.1029	6011
0.1029	6011.2
0.0322	6011.4
0.0129	6011.6
0.0322	6011.8
43.4738	6012
44.4001	6012.2
0.5918	6012.4
0.0129	6012.6
0.1608	6012.8
0.0193	6013
0.0193	6013.2
0.0901	6013.4
0.0193	6013.6
0.1029	6013.8
42.1229	6014
40.1737	6014.2
2.7855	6014.4
0.1415	6014.6
0.0129	6014.8
0.0901	6015
0.1029	6015.2
0.0772	6015.4
0.1029	6015.6
0.0129	6015.8
39.6912	6016
14.6478	6016.2
20.4632	6016.4
0.1029	6016.6
0.0193	6016.8
0.0129	6017
0.0901	6017.2
0.0901	6017.4
0.1737	6017.6
0.0193	6017.8
32.6472	6018
8.9546	6018.2
43.8919	6018.4
0.0129	6018.6
0.1029	6018.8
0.0901	6019
0.1415	6019.2
0.0129	6019.4
0.0129	6019.6
0.0129	6019.8
12.2933	6020
23.5896	6020.2
44.1235	6020.4
0.0836	6020.6
0.1029	6020.8
0.1029	6021
0.0901	6021.2
0.0129	6021.4
0.0901	6021.6
0.0836	6021.8
0.0836	6022
42.496	6022.2
43.5252	6022.4
0.3602	6022.6
0.1801	6022.8
0.1029	6023
0.0193	6023.2
0.0129	6023.4
0.1094	6023.6
0.0579	6023.8
0.1029	6024
41.5053	6024.2
41.5117	6024.4
1.3059	6024.6
0.1029	6024.8
0.1287	6025
0.0772	6025.2
0.0129	6025.4
0.1029	6025.6
0.0129	6025.8
0.1029	6026
39.8134	6026.2
27.5394	6026.4
9.0576	6026.6
0.1608	6026.8
0.0901	6027
0.0708	6027.2
0.1094	6027.4
0.1029	6027.6
0.0129	6027.8
0.1029	6028
35.2203	6028.2
5.9826	6028.4
38.4754	6028.6
0.1029	6028.8
0.1608	6029
0.0836	6029.2
0.0772	6029.4
0.0129	6029.6
0.0129	6029.8
0.0901	6030
21.7691	6030.2
15.4905	6030.4
43.0428	6030.6
0.0193	6030.8
0.1222	6031
0.1029	6031.2
0.0129	6031.4
0.0129	6031.6
0.1029	6031.8
0.1029	6032
0.2316	6032.2
38.5397	6032.4
42.6375	6032.6
0.193	6032.8
0.1029	6033
0.0901	6033.2
0.1029	6033.4
0.0129	6033.6
0.0129	6033.8
0.1029	6034
0.0901	6034.2
40.772	6034.4
41.8141	6034.6
0.5211	6034.8
0.1029	6035
0.1029	6035.2
0.1029	6035.4
0.0129	6035.6
0.0901	6035.8
0.0901	6036
0.1029	6036.2
39.4725	6036.4
35.8315	6036.6
3.5252	6036.8
0.1801	6037
0.1094	6037.2
0.0901	6037.4
0.0129	6037.6
0.0129	6037.8
0.0129	6038
0.1029	6038.2
36.7256	6038.4
6.8832	6038.6
27.1406	6038.8
0.0129	6039
0.1094	6039.2
0.0901	6039.4
0.0129	6039.6
0.0129	6039.8
0.0129	6040
0.0322	6040.2
28.157	6040.4
10.2348	6040.6
41.9363	6040.8
0.0772	6041
0.1737	6041.2
0.0193	6041.4
0	6041.6
0.0129	6041.8
0.1029	6042
0.0129	6042.2
5.1592	6042.4
28.5751	6042.6
41.441	6042.8
0.0836	6043
0.1094	6043.2
0.0129	6043.4
0.0129	6043.6
0.1029	6043.8
0.0129	6044
0.0579	6044.2
0.0129	6044.4
40.0965	6044.6
41.2094	6044.8
0.2187	6045
0.0836	6045.2
0.0129	6045.4
0.0129	6045.6
0.0386	6045.8
0.0515	6046
0.0579	6046.2
0.0129	6046.4
38.99	6046.6
38.8871	6046.8
1.3895	6047
0.0836	6047.2
0.0901	6047.4
0.0708	6047.6
0.0129	6047.8
0.0129	6048
0.1029	6048.2
0.0193	6048.4
37.2724	6048.6
18.7327	6048.8
13.3097	6049
0.0193	6049.2
0.1029	6049.4
0.0386	6049.6
0.0193	6049.8
0.0129	6050
0.0901	6050.2
0.0129	6050.4
31.753	6050.6
6.9025	6050.8
39.5497	6051
0.0129	6051.2
0.1029	6051.4
0.0579	6051.6
0.1415	6051.8
0.1029	6052
0.0579	6052.2
0.0901	6052.4
14.9887	6052.6
18.5269	6052.8
40.4889	6053
0.0901	6053.2
0.0579	6053.4
0.0129	6053.6
0.0322	6053.8
0.0901	6054
0.1029	6054.2
0.0901	6054.4
0.0836	6054.6
38.8163	6054.8
40.3538	6055
0.1287	6055.2
0.0579	6055.4
0.1737	6055.6
0.0836	6055.8
0.0901	6056
0.0129	6056.2
0.0901	6056.4
0.0772	6056.6
38.276	6056.8
39.183	6057
0.5918	6057.2
0.0193	6057.4
0.1222	6057.6
0.0901	6057.8
0.0193	6058
0.0193	6058.2
0.1029	6058.4
0.0515	6058.6
37.1373	6058.8
30.1319	6059
5.0241	6059.2
0.1094	6059.4
0.0901	6059.6
0.0901	6059.8
0.0129	6060
0.0129	6060.2
0.1029	6060.4
0.0129	6060.6
33.715	6060.8
4.5545	6061
32.2226	6061.2
0.0901	6061.4
0.1222	6061.6
0.0129	6061.8
0.1608	6062
0.0579	6062.2
0.0772	6062.4
0.0129	6062.6
23.1457	6062.8
11.843	6063
39.5947	6063.2
0.1094	6063.4
0.0129	6063.6
0.1029	6063.8
0.1029	6064
0.1287	6064.2
0.1029	6064.4
0.0129	6064.6
1.1837	6064.8
32.7694	6065
39.1894	6065.2
0.1029	6065.4
0.1029	6065.6
0.1029	6065.8
0.0901	6066
0.0772	6066.2
0.1029	6066.4
0.0129	6066.6
0.0193	6066.8
37.6906	6067
38.8163	6067.2
0.3023	6067.4
0.0901	6067.6
0.0901	6067.8
0.1608	6068
0.0129	6068.2
0.0901	6068.4
0.0129	6068.6
0.1029	6068.8
36.4169	6069
35.4519	6069.2
1.7112	6069.4
0.1029	6069.6
0.1029	6069.8
0.1094	6070
0.0193	6070.2
0.1029	6070.4
0.0708	6070.6
0.0901	6070.8
34.6349	6071
10.5629	6071.2
19.2087	6071.4
0.0901	6071.6
0.0901	6071.8
0.1029	6072
0.0129	6072.2
0.1029	6072.4
0.0515	6072.6
0.1029	6072.8
28.0154	6073
7.7517	6073.2
38.4754	6073.4
0.0129	6073.6
0.1287	6073.8
0.2445	6074
0.1287	6074.2
0.0708	6074.4
0.0129	6074.6
0.0129	6074.8
8.2921	6075
22.2966	6075.2
38.2567	6075.4
0.1737	6075.6
0.0129	6075.8
0.1029	6076
0.0901	6076.2
0.0129	6076.4
0.0708	6076.6
0.1094	6076.8
0.0515	6077
36.8865	6077.2
37.9415	6077.4
0.1737	6077.6
0.0515	6077.8
0.1029	6078
0.1029	6078.2
0.0129	6078.4
0.0129	6078.6
0.0901	6078.8
0.0322	6079
36.2432	6079.2
36.8286	6079.4
0.6626	6079.6
0.1029	6079.8
0.0901	6080
0.0901	6080.2
0.1094	6080.4
0.0193	6080.6
0.1029	6080.8
0.0193	6081
34.5256	6081.2
23.017	6081.4
7.7195	6081.6
0.1029	6081.8
0.1029	6082
0.0129	6082.2
0.1029	6082.4
0.0708	6082.6
0.1029	6082.8
0.0772	6083
30.8202	6083.2
4.8247	6083.4
34.6156	6083.6
0.1737	6083.8
0.0901	6084
0.0901	6084.2
0.1029	6084.4
0.0193	6084.6
0.1029	6084.8
0.0129	6085
17.7613	6085.2
14.0302	6085.4
37.3947	6085.6
0.0901	6085.8
0.0901	6086
0.1029	6086.2
0.0901	6086.4
0.0901	6086.6
0.0901	6086.8
0.0193	6087
0.0322	6087.2
34.7186	6087.4
37.2596	6087.6
0.0901	6087.8
0.0901	6088
0.1029	6088.2
0.1029	6088.4
0.0901	6088.6
0.1029	6088.8
0.1029	6089
0.0193	6089.2
35.4519	6089.4
36.6549	6089.6
0.2187	6089.8
0.1029	6090
0.1029	6090.2
0.0129	6090.4
0.2509	6090.6
0.0129	6090.8
0.0193	6091
0.0193	6091.2
34.6607	6091.4
31.4892	6091.6
2.5603	6091.8
0.1029	6092
0.0129	6092.2
0.0901	6092.4
0.0901	6092.6
0.1737	6092.8
0.0901	6093
0.0708	6093.2
31.9717	6093.4
4.9083	6093.6
25.037	6093.8
0.1029	6094
0.0901	6094.2
0.1029	6094.4
0.1737	6094.6
0.0515	6094.8
0.1029	6095
0.1029	6095.2
24.1235	6095.4
8.826	6095.6
36.6098	6095.8
0.0901	6096
0.1737	6096.2
0.1029	6096.4
0.0193	6096.6
0.0129	6096.8
0.1029	6097
0.0901	6097.2
3.165	6097.4
26.4458	6097.6
36.256	6097.8
0.1029	6098
0.1029	6098.2
0.0901	6098.4
0.1029	6098.6
0.0193	6098.8
0.0386	6099
0.1029	6099.2
0.0129	6099.4
34.9373	6099.6
36.0373	6099.8
0.0772	6100
0.1029	6100.2
0.0901	6100.4
0.0772	6100.6
0.0129	6100.8
0.0836	6101
0.0129	6101.2
0.1029	6101.4
34.1653	6101.6
34.4998	6101.8
0.772	6102
0.1029	6102.2
0.1608	6102.4
0.1029	6102.6
0.0129	6102.8
0.0193	6103
0.1029	6103.2
0.0129	6103.4
0.0129	6103.6
0.1415	6103.8
0.1094	6104
0.3023	6104.2
0.0193	6104.4
0.0129	6104.6
0.1029	6104.8
0.0901	6105
0.0772	6105.2
0.0129	6105.4
0.0129	6105.6
0	6105.8
0.0129	6106
0	6106.2
0.0129	6106.4
0.0901	6106.6
0.1029	6106.8
0.0322	6107
0.0129	6107.2
0.0129	6107.4
0	6107.6
0.0129	6107.8
0.1094	6108
0.1029	6108.2
0.1029	6108.4
0.1029	6108.6
0.1094	6108.8
0.0708	6109
0.0708	6109.2
0.0193	6109.4
0.0193	6109.6
0	6109.8
0.0193	6110
0.0129	6110.2
0.0129	6110.4
0.0129	6110.6
0	6110.8
0.0129	6111
0.0129	6111.2
0.0129	6111.4
0.0129	6111.6
0.0129	6111.8
0.0129	6112
0.0129	6112.2
0.0129	6112.4
0.0129	6112.6
0.0129	6112.8
0	6113
0.0129	6113.2
0.0129	6113.4
0.0129	6113.6
0.0129	6113.8
0.0129	6114
0.0129	6114.2
0.0129	6114.4
0.0129	6114.6
0	6114.8
0.0129	6115
0.0129	6115.2
0.0129	6115.4
0	6115.6
0	6115.8
0.0129	6116
0.0129	6116.2
0.0129	6116.4
0.0193	6116.6
0.0193	6116.8
0.0129	6117
0.0129	6117.2
0.0193	6117.4
0.0386	6117.6
0.0129	6117.8
0	6118
0	6118.2
0	6118.4
0	6118.6
0	6118.8
0	6119
0.0129	6119.2
0.0193	6119.4
0	6119.6
0.1029	6119.8
0.1029	6120
0.0708	6120.2
0.0193	6120.4
0.0129	6120.6
0.0708	6120.8
0.1094	6121
0.0901	6121.2
0.1737	6121.4
0.148	6121.6
0.0515	6121.8
0.0129	6122
0.0901	6122.2
0.1094	6122.4
0.1029	6122.6
0	6122.8
0.0129	6123
0	6123.2
0.0193	6123.4
0.0129	6123.6
0.0129	6123.8
0.0129	6124
0.0129	6124.2
0.0129	6124.4
0.0129	6124.6
0.0129	6124.8
0	6125
0.0129	6125.2
0.0579	6125.4
0.0708	6125.6
0.1029	6125.8
0.0901	6126
0.0901	6126.2
0.0579	6126.4
0.0129	6126.6
0.0129	6126.8
0.0901	6127
0.1029	6127.2
0.1029	6127.4
0.0708	6127.6
0.0129	6127.8
0.0129	6128
0.0129	6128.2
0.0129	6128.4
0.0129	6128.6
0.0901	6128.8
0.1029	6129
0.1094	6129.2
0.0515	6129.4
0.0129	6129.6
0.0129	6129.8
0	6130
