# Supplementary material for: PO2 Cycling Reduces Diaphragm Fatigue by Attenuating ROS Formation
Source: PLoS One. 2014 Oct 9;9(10):e109884. doi: 10.1371/journal.pone.0109884 (PMC4192541; doi:10.1371/journal.pone.0109884)
Supplement: Dataset S5 — Grouped H2O2 (50 µM) data ( figure 6 ). (XLSX) [file pone.0109884.s005.xlsx]

## Sheet: Force 0-5 min oxy
			Ctrl in normoxia-high Po2 (No H2O2 added contract in 95% O2)								% of initial tension
			Time (min)	6-22-13 mouse 1 muscle 1	6-22-13 mouse 1 muscle 2	6-25-13 mouse 1 muscle 1	6-26-13 mouse 1 muscle 1	7-2-13 mouse 2 muscle 1	7-5-13 mouse 1 muscle 1		6-22-13 mouse 1 muscle 1	6-22-13 mouse 1 muscle 2	6-25-13 mouse 1 muscle 1	6-26-13 mouse 1 muscle 1	7-2-13 mouse 2 muscle 1	7-5-13 mouse 1 muscle 1		AVG	SD	SE
			0	1.7698	1.0923	1.0377	1.1109	0.9841	1.5572		100	100	100	100	100	100		100	0	0
			1	1.3338	0.898	0.7612	0.8834	0.8108	1.1895		75.3644	82.2118	73.3545	79.5211	82.39	76.3871		78.2048	3.74704	1.52972
			2	1.1289	0.7616	0.6089	0.8106	0.7052	0.9841		63.7869	69.7244	58.6778	72.9679	71.6594	63.1968		66.6689	5.62382	2.29592
			3	0.9109	0.5872	0.4231	0.7184	0.6095	0.7659		51.4691	53.7581	40.7729	64.6683	61.9348	49.1844		53.6313	8.72431	3.56168
			4	0.7219	0.4472	0.3102	0.6317	0.5389	0.7164		40.7899	40.9411	29.893	56.8638	54.7607	46.0057		44.8757	9.99359	4.07987
			5	0.6091	0.3748	0.2677	0.5661	0.4877	0.7002		34.4163	34.3129	25.7974	50.9587	49.558	44.9653		40.0014	10.0133	4.08793
			Ctrl + H2O2 (50 uM H2O2 added contract in 95% O2)								% of initial
			Time (min)	6-22-13 mouse 1 muscle 1	6-22-13 mouse 1 muscle 2	6-25-13 mouse 1 muscle 1	6-26-13 mouse 1 muscle 1	7-2-13 mouse 2 muscle 1	7-5-13 mouse 1 muscle 1		6-14-12 mouse 1 muscle 2	6-22-13 mouse 1 muscle 2	6-25-13 mouse 1 muscle 1	6-26-13 mouse 1 muscle 1	7-2-13 mouse 2 muscle 1	7-5-13 mouse 1 muscle 1		AVG	SD	SE
			0	1.4681	1.3591	1.2394	1.0969	1.1836	1.473		100	100	100	100	100	100		100	0	0
			1	1.1683	1.0647	0.9603	0.8634	0.9891	1.1539		79.579	78.3386	77.481	78.7127	83.5671	78.3367		79.3359	2.181	0.89039
			2	0.9838	0.9086	0.8105	0.7383	0.7942	0.9998		67.0118	66.8531	65.3945	67.3079	67.1004	67.8751		66.9238	0.828854	0.338378
			3	0.7195	0.7473	0.6502	0.5598	0.6219	0.7833		49.0089	54.9849	52.4609	51.0347	52.5431	53.1772		52.2016	2.02174	0.825373
			4	0.5787	0.577	0.5109	0.4463	0.5266	0.652		39.4183	42.4546	41.2216	40.6874	44.4914	44.2634		42.0894	2.02399	0.826292
			5	0.4994	0.4667	0.4075	0.3847	0.47	0.5631		34.0168	34.3389	32.8788	35.0716	39.7094	38.2281		35.7073	2.6648	1.0879
				6-22-13 mouse 1 muscle 1	6-22-13 mouse 1 muscle 2	6-25-13 mouse 1 muscle 1	6-26-13 mouse 1 muscle 1	7-2-13 mouse 2 muscle 1	7-5-13 mouse 1 muscle 1
				the dry wt (mg)	the dry wt (mg)	the dry wt (mg)	the dry wt (mg)	the dry wt (mg)	the dry wt (mg)
				2.7	2.5	2.2	1.9	1.8	2.3
			Ctrl in normoxia-high PO2 (No H2O2 added contract in 95% O2)
				mN/mg
			Time (min)									AVG	SD	SE
			0	64.2372	42.8182	46.2248	57.2991	53.5788	66.3503			55.0847	9.45323	3.85926
			1	48.412	35.2016	33.908	45.5648	44.1436	50.683			42.9855	6.92363	2.82656
			2	40.9749	29.8547	27.1237	41.8099	38.3942	41.9312			36.6814	6.52966	2.66572
			3	33.0623	23.0182	18.8472	37.0543	33.1839	32.634			29.6333	7.05039	2.87831
			4	26.2023	17.5302	13.818	32.5824	29.3401	30.5249			24.9997	7.60439	3.10448
			5	22.1081	14.6922	11.9248	29.1988	26.5526	29.8346			22.3852	7.58901	3.0982
			Ctrl + H2O2 (50 uM H2O2 added contract in 95% O2)
				mN/mg
			Time (min)	6-22-13 mouse 1 muscle 1	6-22-13 mouse 1 muscle 2	6-25-13 mouse 1 muscle 1	6-26-13 mouse 1 muscle 1	7-2-13 mouse 2 muscle 1				AVG	SD	SE
			0	53.2866	53.2767	55.2096	56.5769	64.4404	62.7626			57.5922	4.84769	1.97906
			1	42.405	41.7362	42.777	44.5333	53.851	49.1662			45.7448	4.79406	1.95717
			2	35.7083	35.6171	36.1041	38.0807	43.2398	42.6002			38.5584	3.50078	1.42919
			3	26.1152	29.2942	28.9635	28.8739	33.859	33.3754			30.0802	2.97251	1.21352
			4	21.0047	22.6184	22.7583	23.0197	28.6704	27.7809			24.3087	3.12794	1.27697
			5	18.1264	18.2946	18.1523	19.8424	25.5889	23.993			20.6663	3.29769	1.34627

## Sheet: dec. Rate (min)
												decline rate (x10^3)
				Time (min)	6-22-13 mouse 1 muscle 1	6-22-13 mouse 1 muscle 2	6-25-13 mouse 1 muscle 1	6-26-13 mouse 1 muscle 1	7-2-13 mouse 2 muscle 1	7-5-13 mouse 1 muscle 1		6-22-13 mouse 1 muscle 1	6-22-13 mouse 1 muscle 2	6-25-13 mouse 1 muscle 1	6-26-13 mouse 1 muscle 1	7-2-13 mouse 2 muscle 1	7-5-13 mouse 1 muscle 1		AVG	SD	SE
			Ctrl in normoxia	0	1.7698	1.0923	1.0377	1.1109	0.9841	1.5572		0	0	0	0	0	0		0	0	0
				1	1.3338	0.898	0.7612	0.8834	0.8108	1.1895		-7.26667	-3.23833	-4.60833	-3.79167	-2.88833	-6.12833		-4.65361	1.72436	0.703967
				2	1.1289	0.7616	0.6089	0.8106	0.7052	0.9841		-3.415	-2.27333	-2.53833	-1.21333	-1.76	-3.42333		-2.43722	0.885673	0.361574
				3	0.9109	0.5872	0.4231	0.7184	0.6095	0.7659		-3.63333	-2.90667	-3.09667	-1.53667	-1.595	-3.63667		-2.73417	0.950355	0.387981
				4	0.7219	0.4472	0.3102	0.6317	0.5389	0.7164		-3.15	-2.33333	-1.88167	-1.445	-1.17667	-0.825		-1.80194	0.846024	0.345388
				5	0.6091	0.3748	0.2677	0.5661	0.4877	0.7002		-1.88	-1.20667	-0.708333	-1.09333	-0.853333	-0.27		-1.00194	0.541346	0.221004
				Time (min)	6-22-13 mouse 1 muscle 1	6-22-13 mouse 1 muscle 2	6-25-13 mouse 1 muscle 1	6-26-13 mouse 1 muscle 1	7-2-13 mouse 2 muscle 1	7-5-13 mouse 1 muscle 1		6-22-13 mouse 1 muscle 1	6-22-13 mouse 1 muscle 2	6-25-13 mouse 1 muscle 1	6-26-13 mouse 1 muscle 1	7-2-13 mouse 2 muscle 1	7-5-13 mouse 1 muscle 1		AVG	SD	SE
			Control + H2O2 in normoxia	0	1.4681	1.3591	1.2394	1.0969	1.1836	1.473		0	0	0	0	0	0		0	0	0
				1	1.1683	1.0647	0.9603	0.8634	0.9891	1.1539		-4.99667	-4.90667	-4.65167	-3.89167	-3.24167	-5.31833		-4.50111	0.782073	0.31928
				2	0.9838	0.9086	0.8105	0.7383	0.7942	0.9998		-3.075	-2.60167	-2.49667	-2.085	-3.24833	-2.56833		-2.67917	0.420777	0.171781
				3	0.7195	0.7473	0.6502	0.5598	0.6219	0.7833		-4.405	-2.68833	-2.67167	-2.975	-2.87167	-3.60833		-3.20333	0.680891	0.277972
				4	0.5787	0.577	0.5109	0.4463	0.5266	0.652		-2.34667	-2.83833	-2.32167	-1.89167	-1.58833	-2.18833		-2.19583	0.427322	0.174454
				5	0.4994	0.4667	0.4075	0.3847	0.47	0.5631		-1.32167	-1.83833	-1.72333	-1.02667	-0.943333	-1.48167		-1.38917	0.36241	0.147953
