# Supplementary material for: PO2 Cycling Reduces Diaphragm Fatigue by Attenuating ROS Formation
Source: PLoS One. 2014 Oct 9;9(10):e109884. doi: 10.1371/journal.pone.0109884 (PMC4192541; doi:10.1371/journal.pone.0109884)
Supplement: Dataset S6 — Grouped data of varying H2O2 dosage ( figure 7 ). (XLSX) [file pone.0109884.s006.xlsx]

## Sheet: Sheet1
	note: 1. yellow are females. 2. The dry wt of control and 50 uM H2O2 is the same due to the sequencing experiments on the same muscle in a blocking order.
	Control
		6-22-2013 mouse 1 muscle 1	6-22-13 mouse 1 muscle 2	6-25-13 mouse 1 muscle 1	6-26-13 mouse 1 muscle 1	7-2-13 mouse 2 muscle 1	7-5-13 mouse 1 muscle 1													6-22-2013 mouse 1 muscle 1	6-22-13 mouse 1 muscle 2	6-25-13 mouse 1 muscle 1	6-26-13 mouse 1 muscle 1	7-2-13 mouse 2 muscle 1	7-5-13 mouse 1 muscle 1											Average	SD	SE
	Baseline contraction	1.7991	1.4112	1.217	1.1013	1.2431	1.5248													100	100	100	100	100	100											100	0	0
	first contraction (normoxia)	1.7684	1.0913	1.0352	1.1109	0.9841	1.5572													98.2936	77.3313	85.0616	100.872	79.165	102.125											90.4747	11.2687	4.60043
	end contraction (normoxia)	0.6083	0.3748	0.2677	0.5661	0.4864	0.7002													33.8114	26.559	21.9967	51.4029	39.128	45.9208											36.4698	11.2619	4.59763
	10mM H2O2
		8/4/2014 mouse 1 muscle 1	8/5/2014 mouse 1 muscle 1	8/5/2014 mouse 1 muscle 4	8/5/2014 mouse 2 muscle 1	8/6/2014 mouse 1 muscle 1	8/7/2014 mouse 1 muscle 2	8/7/2014 mouse 2 muscle 2	8/12/2014 mouse 1 muscle 4	8/13/2014 mouse 1 muscle 1	8/13/2014 mouse 2 muscle 1									8/4/2014 mouse 1 muscle 1	8/5/2014 mouse 1 muscle 1	8/5/2014 mouse 1 muscle 4	8/5/2014 mouse 2 muscle 1	8/6/2014 mouse 1 muscle 1	8/7/2014 mouse 1 muscle 2	8/7/2014 mouse 2 muscle 2	8/12/2014 mouse 1 muscle 4	8/13/2014 mouse 1 muscle 1	8/13/2014 mouse 2 muscle 1							Average	SD	SE
	Baseline contraction	1.5927	1.7741	1.5334	1.4819	0.8791	1.862	1.1745	1.2494	1.4298	1.1694									100	100	100	100	100	100	100	100	100	100							100	0	0
	first contraction (normoxia)	1.1636	1.2111	1.4369	1.0561	0.4033	1.3369	0.9272	0.8619	1.0945	0.7939									73.0583	68.2656	93.7068	71.2666	45.8765	71.7991	78.9442	68.9851	76.5492	67.8895							71.6341	11.8454	3.74586
	end contraction (normoxia)	0.2095	0.0787	0.1353	0.1325	0.0173	0.1359	0.1402	0.0153	0.085	0.0456									13.1538	4.43605	8.82353	8.94122	1.96792	7.2986	11.937	1.22459	5.94489	3.89944							6.7627	4.01165	1.2686
	1mM H2O2
		8/4/2014 mouse 1 muscle 2	8/5/2014 mouse 1 muscle 2	8/5/2014 mouse 2 muscle 2	8/5/2014 mouse 2 muscle 4	8/6/2014 mouse 1 muscle 2	8/7/2014 mouse 1 muscle 3	8/7/2014 mouse 2 muscle 1	8/12/2014 mouse 1 muscle 1	8/13/2014 mouse 1 muscle 2	8/13/2014 mouse 2 muscle 2	8/13/2014 mouse 2 muscle 4								8/4/2014 mouse 1 muscle 2	8/5/2014 mouse 1 muscle 2	8/5/2014 mouse 2 muscle 2	8/5/2014 mouse 2 muscle 4	8/6/2014 mouse 1 muscle 2	8/7/2014 mouse 1 muscle 3	8/7/2014 mouse 2 muscle 1	8/12/2014 mouse 1 muscle 1	8/13/2014 mouse 1 muscle 2	8/13/2014 mouse 2 muscle 2	8/13/2014 mouse 2 muscle 4						Average	SD	SE
	Baseline contraction	2.0183	1.9667	1.7958	1.9205	2.0486	1.5616	1.0641	0.8525	1.3334	1.387	1.0719								100	100	100	100	100	100	100	100	100	100	100						100	0	0
	first contraction (normoxia)	1.8516	1.5892	1.8045	2.0641	1.5075	1.3641	0.8367	0.8861	1.2811	1.3884	1.0995								91.7406	80.8054	100.484	107.477	73.5868	87.3527	78.6298	103.941	96.0777	100.101	102.575						92.9793	11.4125	3.44099
	end contraction (normoxia)	0.3611	0.4758	0.1905	0.3169	0.2709	0.2145	0.1433	0.2442	0.3184	0.1811	0.1994								17.8913	24.1928	10.6081	16.5009	13.2237	13.7359	13.4668	28.6452	23.8788	13.057	18.6025						17.6184	5.726	1.72646
	100uM H2O2
		8/4/2014 mouse 1 muscle 3	8/5/2014 mouse 1 muscle 3	8/6/2014 mouse 1 muscle 3	8/6/2014 mouse 1 muscle 4	8/7/2014 mouse 1 muscle 1	8/7/2014 mouse 1 muscle 4	8/7/2014 mouse 2 muscle 3	8/7/2014 mouse 2 muscle 4	8/12/2014 mouse 1 muscle 2	8/12/2014 mouse 1 muscle 3	8/13/2014 mouse 1 muscle 3	8/13/2014 mouse 1 muscle 4	8/13/2014 mouse 2 muscle 3						8/4/2014 mouse 1 muscle 3	8/5/2014 mouse 1 muscle 3	8/6/2014 mouse 1 muscle 3	8/6/2014 mouse 1 muscle 4	8/7/2014 mouse 1 muscle 1	8/7/2014 mouse 1 muscle 4	8/7/2014 mouse 2 muscle 3	8/7/2014 mouse 2 muscle 4	8/12/2014 mouse 1 muscle 2	8/12/2014 mouse 1 muscle 3	8/13/2014 mouse 1 muscle 3	8/13/2014 mouse 1 muscle 4	8/13/2014 mouse 2 muscle 3				Average	SD	SE
	Baseline contraction	1.89	1.4273	1.407	2.4909	1.6842	2.0283	1.4208	1.6059	1.6584	1.4498	1.213	1.1922	1.1336						100	100	100	100	100	100	100	100	100	100	100	100	100				100	0	0
	first contraction (normoxia)	2.0339	1.2952	1.2895	2.0778	1.6339	1.6041	1.2803	1.4811	1.6281	1.3927	1.0702	1.1895	1.1103						107.614	90.7448	91.6489	83.4156	97.0134	79.0859	90.1112	92.2287	98.1729	96.0615	88.2275	99.7735	97.9446				93.234	7.41344	2.05612
	end contraction (normoxia)	0.442	0.263	0.2727	0.5258	0.4891	0.2994	0.1472	0.4142	0.1798	0.1152	0.2605	0.5447	0.3067						23.3862	18.4264	19.3817	21.1088	29.0405	14.7611	10.3604	25.7924	10.8418	7.94592	21.4757	45.6886	27.0554				21.1742	9.89241	2.74366
	50uM H2O2
		6-22-13 mouse 1 muscle 1	6-22-13 mouse 1 muscle 2	6-25-13 mouse 1 muscle 1	6-26-13 mouse 1 muscle 1	7-2-13 mouse 2 muscle 1	7-5-13 mouse 1 muscle 1													6-22-13 mouse 1 muscle 1	6-22-13 mouse 1 muscle 2	6-25-13 mouse 1 muscle 1	6-26-13 mouse 1 muscle 1	7-2-13 mouse 2 muscle 1	7-5-13 mouse 1 muscle 1											Average	SD	SE
	Baseline contraction	1.7991	1.4112	1.217	1.1013	1.2431	1.5248													100	100	100	100	100	100											100	0	0
	first contraction (normoxia)	1.4681	1.3564	1.2369	1.0956	1.1836	1.47													81.6019	96.1168	101.635	99.4824	95.2136	96.4061											95.076	7.02654	2.86857
	end contraction (normoxia)	0.4994	0.4667	0.4075	0.3847	0.47	0.562													27.7583	33.0711	33.484	34.9314	37.8087	36.8573											33.9851	3.56719	1.4563
	Control
		6-22-2013 mouse 1 muscle 1	6-22-13 mouse 1 muscle 2	6-25-13 mouse 1 muscle 1	6-26-13 mouse 1 muscle 1	7-2-13 mouse 2 muscle 1	7-5-13 mouse 1 muscle 1									Average	SD	SE
	dry weight (mg)	2.7	2.5	2.2	1.9	1.8	2.4
	Baseline contraction	65.3007	55.319	54.2118	56.8039	67.6799	62.2627									60.263	5.61092	2.29065
	first contraction (normoxia)	64.1864	42.779	46.1135	57.2991	53.5788	63.5857									54.5904	8.86258	3.61813
	end contraction (normoxia)	22.079	14.6922	11.9248	29.1988	26.4818	28.5915									22.1614	7.35012	3.00067
	10mM H2O2
		8/4/2014 mouse 1 muscle 1	8/5/2014 mouse 1 muscle 1	8/5/2014 mouse 1 muscle 4	8/5/2014 mouse 2 muscle 1	8/6/2014 mouse 1 muscle 1	8/7/2014 mouse 1 muscle 2	8/7/2014 mouse 2 muscle 2	8/12/2014 mouse 1 muscle 4	8/13/2014 mouse 1 muscle 1	8/13/2014 mouse 2 muscle 1					Average	SD	SE
	dry weight (mg)	3	2.7	2.9	2.4	1.8	2.9	2.5	1.7	2.3	2.2
	Baseline contraction	52.0282	64.3933	51.8183	60.5109	47.8621	62.9228	46.0404	72.0242	60.9219	52.0915					57.7063	8.13518	2.87622
	first contraction (normoxia)	38.0109	43.9584	48.5573	43.1241	21.9574	45.178	36.3462	49.686	46.6352	35.3646					40.9118	9.10908	3.22055
	end contraction (normoxia)	6.84367	2.85652	4.57221	5.41042	0.941889	4.59248	5.49584	0.882	3.62174	2.03127					3.39496	2.13391	0.754452
	1mM H2O2
		8/4/2014 mouse 1 muscle 2	8/5/2014 mouse 1 muscle 2	8/5/2014 mouse 2 muscle 2	8/5/2014 mouse 2 muscle 4	8/6/2014 mouse 1 muscle 2	8/7/2014 mouse 1 muscle 3	8/7/2014 mouse 2 muscle 1	8/12/2014 mouse 1 muscle 1	8/13/2014 mouse 1 muscle 2	8/13/2014 mouse 2 muscle 2	8/13/2014 mouse 2 muscle 4				Average	SD	SE
	dry weight (mg)	3.1	3.2	2.3	2.9	2.7	2.5	1.7	1.9	2.7	2.1	1.9
	Baseline contraction	63.8043	60.2302	76.5167	64.8997	74.3566	61.2147	61.3422	43.9711	48.3975	64.7267	55.2875				61.3545	10.8226	3.60753
	first contraction (normoxia)	58.5345	48.6692	76.8874	69.7523	54.7167	53.4727	48.2333	45.7041	46.4992	64.792	56.7111				58.0296	10.7484	3.5828
	end contraction (normoxia)	11.4154	14.5714	8.11696	10.709	9.83267	8.4084	8.26082	12.5956	11.5567	8.45133	10.2848				10.8371	2.00969	0.669896
	100uM H2O2
		8/4/2014 mouse 1 muscle 3	8/5/2014 mouse 1 muscle 3	8/6/2014 mouse 1 muscle 3	8/6/2014 mouse 1 muscle 4	8/7/2014 mouse 1 muscle 1	8/7/2014 mouse 1 muscle 4	8/7/2014 mouse 2 muscle 3	8/7/2014 mouse 2 muscle 4	8/12/2014 mouse 1 muscle 2	8/12/2014 mouse 1 muscle 3	8/13/2014 mouse 1 muscle 3	8/13/2014 mouse 1 muscle 4	8/13/2014 mouse 2 muscle 3		Average	SD	SE
	dry weight (mg)	2.9	2.2	2.1	3.3	2.8	2.4	1.8	2.7	1.9	1.6	1.9	2.8	2.1
	Baseline contraction	63.869	63.5797	65.66	73.9722	58.947	82.8223	77.3547	58.2882	85.5385	88.8002	62.5653	41.727	52.9013		66.5126	14.7727	4.92423
	first contraction (normoxia)	68.7318	57.6953	60.1767	61.7044	57.1865	65.5008	69.7052	53.7584	83.9757	85.3029	55.1998	41.6325	51.814		62.9148	14.3637	4.78788
	end contraction (normoxia)	14.9366	11.7155	12.726	15.6147	17.1185	12.2255	8.01422	15.0339	9.27389	7.056	13.4363	19.0645	14.3127		13.1262	3.53686	1.17895
	50uM H2O2
		6-22-13 mouse 1 muscle 1	6-22-13 mouse 1 muscle 2	6-25-13 mouse 1 muscle 1	6-26-13 mouse 1 muscle 1	7-2-13 mouse 2 muscle 1	7-5-13 mouse 1 muscle 1									Average	SD	SE
	dry weight (mg)	2.7	2.5	2.2	1.9	1.8	2.4
	Baseline contraction	65.3007	55.319	54.2118	56.8039	67.6799	62.2627									60.263	5.61092	2.29065
	first contraction (normoxia)	53.2866	53.1709	55.0983	56.5099	64.4404	60.025									57.0885	4.39937	1.79603
	end contraction (normoxia)	18.1264	18.2946	18.1523	19.8424	25.5889	22.9483									20.4922	3.10911	1.26929
	baseline contraction	Control	50uM H2O2	100uM H2O2	1mM H2O2	10mM H2O2
		65.3007	65.3007	63.869	63.8043	52.0282
		55.319	55.319	63.5797	60.2302	64.3933
		54.2118	54.2118	65.66	76.5167	51.8183
		56.8039	56.8039	73.9722	64.8997	60.5109
		67.6799	67.6799	85.5385	74.3566	47.8621
		62.2627	62.2627	88.8002	43.9711	72.0242
				62.5653	48.3975	60.9219
				41.727	64.7267	52.0915
				52.9013	55.2875
	first contraction (normoxia)	Control	50uM H2O2	100uM H2O2	1mM H2O2	10mM H2O2
		64.1864	53.2866	68.7318	58.5345	38.0109
		42.779	53.1709	57.6953	48.6692	43.9584
		46.1135	55.0983	60.1767	76.8874	48.5573
		57.2991	56.5099	61.7044	69.7523	43.1241
		53.5788	64.4404	83.9757	54.7167	21.9574
		63.5857	60.025	85.3029	45.7041	49.686
				55.1998	46.4992	46.6352
				41.6325	64.792	35.3646
				51.814	56.7111
	end contraction (normoxia)	Control	50uM H2O2	100uM H2O2	1mM H2O2	10mM H2O2
		22.079	18.1264	14.9366	11.4154	6.84367
		14.6922	18.2946	11.7155	14.5714	2.85652
		11.9248	18.1523	12.726	8.11696	4.57221
		29.1988	19.8424	15.6147	10.709	5.41042
		26.4818	25.5889	9.27389	9.83267	0.941889
		28.5915	22.9483	7.056	12.5956	0.882
				13.4363	11.5567	3.62174
				19.0645	8.45133	2.03127
				14.3127	10.2848
